# Supplementary material for: A burst of genomic innovation at the origin of placental mammals mediated embryo implantation
Source: Commun Biol. 2023 Apr 26;6:459. doi: 10.1038/s42003-023-04809-y (PMC10133327; doi:10.1038/s42003-023-04809-y)
Supplement: Supplementary file 3 — Supplementary Data 1 [file 42003_2023_4809_MOESM3_ESM.xlsx]

## Sheet: Sheet1
miRNA family	miRNA ID		miRNA in mammals
	miRBase ID	MirGeneDB ID	Human			House mouse			Norway rat			Dog			Cow			Nine-banded armadillo			Lesser hedgehog tenrec			Tasmanian devil			Gray short-tailed opossum
			miRBase Accession	miRBase ID	MirGeneDB ID	miRBase Accession	miRBase ID	MirGeneDB ID	miRBase Accession	miRBase ID	MirGeneDB ID	miRBase Accession	miRBase ID	MirGeneDB ID	miRBase Accession	miRBase ID	MirGeneDB ID	miRBase Accession	miRBase ID	MirGeneDB ID	miRBase Accession	miRBase ID	MirGeneDB ID	miRBase Accession	miRBase ID	MirGeneDB ID	miRBase Accession	miRBase ID	MirGeneDB ID
MIR-28	mir-28	Mir-28-P1	MI0000086	hsa-mir-28	Hsa-Mir-28-P1	MI0000690	mmu-mir-28a	Mmu-Mir-28-P1	MI0000861	rno-mir-28	Rno-Mir-28-P1	MI0008082	cfa-mir-28	Cfa-Mir-28-P1	MI0009785	bta-mir-28	Bta-Mir-28-P1	MI0038929	dno-mir-28	Dno-Mir-28-P1	NA	NA	Ete-Mir-28-P1	NA	NA	NA	NA	NA	NA
MIR-28	mir-151	Mir-28-P2	MI0000809	hsa-mir-151a	Hsa-Mir-28-P2	MI0000173	mmu-mir-151	Mmu-Mir-28-P2	MI0000647	rno-mir-151	Rno-Mir-28-P2	MI0008011	cfa-mir-151	Cfa-Mir-28-P2	MI0004738	bta-mir-151	Bta-Mir-28-P2	MI0039001	dno-mir-151	Dno-Mir-28-P2	NA	NA	Ete-Mir-28-P2	NA	NA	NA	NA	NA	NA
MIR-28	mir-708	Mir-28-P3	MI0005543	hsa-mir-708	Hsa-Mir-28-P3	MI0004692	mmu-mir-708	Mmu-Mir-28-P3	MI0006160	rno-mir-708	Rno-Mir-28-P3	MI0008043	cfa-mir-708	Cfa-Mir-28-P3	MI0009889	bta-mir-708	Bta-Mir-28-P3	MI0039170	dno-mir-708	Dno-Mir-28-P3	NA	NA	Ete-Mir-28-P3	NA	NA	NA	NA	NA	NA
MIR-127	mir-127	Mir-127	MI0000472	hsa-mir-127	Hsa-Mir-127	MI0000154	mmu-mir-127	Mmu-Mir-127	MI0000899	rno-mir-127	Rno-Mir-127	MI0008132	cfa-mir-127	Cfa-Mir-127	MI0005008	bta-mir-127	Bta-Mir-127	MI0038969	dno-mir-127	Dno-Mir-127	NA	NA	Ete-Mir-127	NA	NA	NA	NA	NA	NA
MIR-185	mir-185	Mir-185	MI0000482	hsa-mir-185	Hsa-Mir-185	MI0000227	mmu-mir-185	Mmu-Mir-185	MI0000930	rno-mir-185	Rno-Mir-185	MI0008065	cfa-mir-185	Cfa-Mir-185	MI0009758	bta-mir-185	Bta-Mir-185	MI0039016	dno-mir-185	Dno-Mir-185	NA	NA	Ete-Mir-185	NA	NA	NA	NA	NA	NA
MIR-188	mir-188	Mir-188-P1	MI0000484	hsa-mir-188	Hsa-Mir-188-P1	MI0000230	mmu-mir-188	Mmu-Mir-188-P1	MI0006134	rno-mir-188	Rno-Mir-188-P1	MI0010379	cfa-mir-188	Cfa-Mir-188-P1	MI0009760	bta-mir-188	Bta-Mir-188-P1	MI0039019	dno-mir-188	Dno-Mir-188-P1	NA	NA	NA	NA	NA	NA	NA	NA	NA
MIR-188	mir-532	Mir-188-P2	MI0003205	hsa-mir-532	Hsa-Mir-188-P2	MI0003206	mmu-mir-532	Mmu-Mir-188-P2	MI0006154	rno-mir-532	Rno-Mir-188-P2	MI0008184	cfa-mir-532	Cfa-Mir-188-P2	MI0005061	bta-mir-532	Bta-Mir-188-P2	MI0039148	dno-mir-532	Dno-Mir-188-P2	NA	NA	NA	NA	NA	NA	NA	NA	NA
MIR-188	mir-660	Mir-188-P3	MI0003684	hsa-mir-660	Hsa-Mir-188-P3	NA	NA	NA	NA	NA	NA	MI0008186	cfa-mir-660	Cfa-Mir-188-P3	MI0005468	bta-mir-660	Bta-Mir-188-P3	MI0039164	dno-mir-660	Dno-Mir-188-P3	NA	NA	Ete-Mir-188-P3	NA	NA	NA	NA	NA	NA
MIR-324	mir-324	Mir-324	MI0000813	hsa-mir-324	Hsa-Mir-324	MI0000595	mmu-mir-324	Mmu-Mir-324	MI0000594	rno-mir-324	Rno-Mir-324	MI0010395	cfa-mir-324	Cfa-Mir-324	MI0009798	bta-mir-324	Bta-Mir-324	MI0039066	dno-mir-324	Dno-Mir-324	NA	NA	Ete-Mir-324	NA	NA	NA	NA	NA	NA
MIR-331	mir-331	Mir-331	MI0000812	hsa-mir-331	Hsa-Mir-331	MI0000609	mmu-mir-331	Mmu-Mir-331	MI0000608	rno-mir-331	Rno-Mir-331	MI0010394	cfa-mir-331	Cfa-Mir-331	MI0005463	bta-mir-331	Bta-Mir-331	MI0039071	dno-mir-331	Dno-Mir-331	NA	NA	Ete-Mir-331	NA	NA	NA	NA	NA	NA
MIR-340	mir-340	Mir-340	MI0000802	hsa-mir-340	Hsa-Mir-340	MI0000623	mmu-mir-340	Mmu-Mir-340	MI0000622/MI0031764	rno-mir-340-1/rno-mir-340-2	Rno-Mir-340-P1/Rno-Mir-340-P2	MI0010391	cfa-mir-340	Cfa-Mir-340	MI0009809	bta-mir-340	Bta-Mir-340	MI0039076	dno-mir-340	Dno-Mir-340	NA	NA	Ete-Mir-340	MI0019601	sha-mir-340	Sha-Mir-340-v1/Sha-Mir-340-v2	MI0007268	mdo-mir-340	Mdo-Mir-340
MIR-378	mir-378	Mir-378	MI0000786	hsa-mir-378a	Hsa-Mir-378	MI0000795	mmu-mir-378a	Mmu-Mir-378	MI0003719	rno-mir-378a	Rno-Mir-378	MI0008093	cfa-mir-378	Cfa-Mir-378	MI0009819	bta-mir-378-1	Bta-Mir-378	MI0039094	dno-mir-378	Dno-Mir-378	NA	NA	Ete-Mir-378	NA	NA	NA	NA	NA	NA
MIR-423	mir-423	Mir-423	MI0001445	hsa-mir-423	Hsa-Mir-423	MI0004637	mmu-mir-423	Mmu-Mir-423	MI0006145	rno-mir-423	Rno-Mir-423	MI0008166	cfa-mir-423	Cfa-Mir-423	MI0005046	bta-mir-423	Bta-Mir-423	MI0039105	dno-mir-423	Dno-Mir-423	NA	NA	Ete-Mir-423	NA	NA	NA	NA	NA	NA
MIR-433	mir-433	Mir-433	MI0001723	hsa-mir-433	Hsa-Mir-433	MI0001525	mmu-mir-433	Mmu-Mir-433	MI0001724	rno-mir-433	Rno-Mir-433	MI0008131	cfa-mir-433	Cfa-Mir-433	MI0009832	bta-mir-433	Bta-Mir-433	MI0039110	dno-mir-433	Dno-Mir-433	NA	NA	Ete-Mir-433	NA	NA	NA	NA	NA	NA
MIR-505	mir-505	Mir-505-v1/Mir-505-v2	MI0003190	hsa-mir-505	Hsa-Mir-505-v1/Hsa-Mir-505-v2	MI0004706	mmu-mir-505	Mmu-Mir-505-v1/Mmu-Mir-505-v2	MI0003720	rno-mir-505	Rno-Mir-505-v1/Rno-Mir-505-v2	MI0010407	cfa-mir-505	Cfa-Mir-505-v1/Cfa-Mir-505-v2	MI0009856	bta-mir-505	Bta-Mir-505-v1/Bta-Mir-505-v2	MI0039140	dno-mir-505	Dno-Mir-505-v1/Dno-Mir-505-v2	NA	NA	Ete-Mir-505-v1/Ete-Mir-505-v2	NA	NA	NA	NA	NA	NA
MIR-542	mir-542	Mir-542	MI0003686	hsa-mir-542	Hsa-Mir-542-v1/Hsa-Mir-542-v2	NA	NA	NA	MI0003528/MI0031781/MI0031782	rno-mir-542-1/rno-mir-542-2/rno-mir-542-3	Rno-Mir-542-P1/Rno-Mir-542-P2/Rno-Mir-542-P3	MI0008171	cfa-mir-542	Cfa-Mir-542-v1/Cfa-Mir-542-v2	MI0012214	bta-mir-542	Bta-Mir-542	MI0039151	dno-mir-542	Dno-Mir-542-v1/Dno-Mir-542-v2	NA	NA	NA	NA	NA	NA	NA	NA	NA
MIR-671	mir-671	Mir-671	MI0003760	hsa-mir-671	Hsa-Mir-671	MI0004133	mmu-mir-671	Mmu-Mir-671	MI0006156	rno-mir-671	Rno-Mir-671	MI0010425	cfa-mir-671	Cfa-Mir-671	MI0009887	bta-mir-671	Bta-Mir-671	MI0039166	dno-mir-671	Dno-Mir-671	NA	NA	Ete-Mir-671	NA	NA	Sha-Mir-671	NA	NA	NA
