# Supplementary material for: A burst of genomic innovation at the origin of placental mammals mediated embryo implantation
Source: Commun Biol. 2023 Apr 26;6:459. doi: 10.1038/s42003-023-04809-y (PMC10133327; doi:10.1038/s42003-023-04809-y)
Supplement: Supplementary file 4 — Supplementary Data 2 [file 42003_2023_4809_MOESM4_ESM.xlsx]

## Sheet: All Nodes
Transcript	miRNA
ENST00000001146	miR-185-3p
ENST00000001146	miR-185-3p
ENST00000001146	miR-185-3p
ENST00000001146	miR-185-3p
ENST00000001146	miR-185-5p
ENST00000001146	miR-188-3p
ENST00000001146	miR-188-3p
ENST00000001146	miR-28-5p/708-5p
ENST00000001146	miR-324-3p/1913
ENST00000001146	miR-324-3p/1913
ENST00000001146	miR-324-5p
ENST00000001146	miR-324-5p
ENST00000001146	miR-340-5p
ENST00000001146	miR-505-5p
ENST00000001146	miR-505-5p
ENST00000001146	miR-542-5p
ENST00000003302	miR-185-5p
ENST00000003302	miR-188-5p
ENST00000003302	miR-331-5p
ENST00000003302	miR-340-5p
ENST00000003302	miR-433-3p
ENST00000003302	miR-505-3p
ENST00000003302	miR-505-3p
ENST00000005178	miR-28-3p
ENST00000005178	miR-28-5p/708-5p
ENST00000005178	miR-28-5p/708-5p
ENST00000005178	miR-340-5p
ENST00000005178	miR-340-5p
ENST00000005178	miR-505-3p
ENST00000006015	miR-185-3p
ENST00000006015	miR-185-5p
ENST00000006015	miR-185-5p
ENST00000006015	miR-188-3p
ENST00000006015	miR-324-3p/1913
ENST00000006015	miR-324-5p
ENST00000006015	miR-505-5p
ENST00000006053	miR-185-3p
ENST00000006053	miR-185-3p
ENST00000006053	miR-185-3p
ENST00000006053	miR-185-3p
ENST00000006053	miR-185-3p
ENST00000006053	miR-185-5p
ENST00000006053	miR-188-3p
ENST00000006053	miR-324-3p/1913
ENST00000006053	miR-324-5p
ENST00000006053	miR-331-3p
ENST00000006053	miR-378a-5p
ENST00000006053	miR-423-5p
ENST00000006053	miR-505-5p
ENST00000006053	miR-505-5p
ENST00000006053	miR-542-5p
ENST00000006053	miR-671-5p
ENST00000009105	miR-127-5p
ENST00000009105	miR-185-3p
ENST00000009105	miR-185-3p
ENST00000009105	miR-185-5p
ENST00000009105	miR-324-3p/1913
ENST00000009105	miR-423-5p
ENST00000009105	miR-505-3p
ENST00000009105	miR-671-5p
ENST00000011653	miR-185-3p
ENST00000011653	miR-185-3p
ENST00000011653	miR-185-5p
ENST00000011653	miR-188-5p
ENST00000011653	miR-324-5p
ENST00000011653	miR-331-3p
ENST00000011653	miR-423-5p
ENST00000014914	miR-127-5p
ENST00000014914	miR-127-5p
ENST00000014914	miR-185-5p
ENST00000014914	miR-185-5p
ENST00000014914	miR-188-3p
ENST00000014914	miR-188-3p
ENST00000014914	miR-188-3p
ENST00000014914	miR-188-5p
ENST00000014914	miR-188-5p
ENST00000014914	miR-324-3p/1913
ENST00000014914	miR-324-3p/1913
ENST00000014914	miR-324-3p/1913
ENST00000014914	miR-378a-5p
ENST00000014914	miR-378a-5p
ENST00000014914	miR-423-5p
ENST00000014914	miR-505-3p
ENST00000014914	miR-505-3p
ENST00000014914	miR-505-3p
ENST00000014914	miR-505-3p
ENST00000014914	miR-505-3p
ENST00000014914	miR-542-3p
ENST00000014914	miR-542-3p
ENST00000014914	miR-671-5p
ENST00000020673	miR-188-3p
ENST00000020673	miR-324-3p/1913
ENST00000020673	miR-324-3p/1913
ENST00000020926	miR-185-3p
ENST00000020926	miR-185-5p
ENST00000020926	miR-188-3p
ENST00000020926	miR-324-5p
ENST00000020926	miR-340-3p/6827-3p
ENST00000020926	miR-378a-5p
ENST00000020926	miR-433-3p
ENST00000020926	miR-433-3p
ENST00000020926	miR-505-3p
ENST00000020926	miR-505-5p
ENST00000020926	miR-542-3p
ENST00000020926	miR-671-5p
ENST00000024061	miR-127-3p
ENST00000024061	miR-185-3p
ENST00000024061	miR-28-5p/708-5p
ENST00000024061	miR-28-5p/708-5p
ENST00000024061	miR-324-3p/1913
ENST00000024061	miR-324-3p/1913
ENST00000024061	miR-324-5p
ENST00000024061	miR-331-3p
ENST00000024061	miR-331-3p
ENST00000024061	miR-340-3p/6827-3p
ENST00000024061	miR-378a-5p
ENST00000024061	miR-423-5p
ENST00000024061	miR-423-5p
ENST00000024061	miR-423-5p
ENST00000024061	miR-433-3p
ENST00000024061	miR-671-5p
ENST00000024061	miR-671-5p
ENST00000024061	miR-671-5p
ENST00000037869	miR-185-3p
ENST00000037869	miR-340-5p
ENST00000046794	miR-127-5p
ENST00000046794	miR-127-5p
ENST00000046794	miR-185-3p
ENST00000046794	miR-188-5p
ENST00000046794	miR-28-3p
ENST00000046794	miR-28-3p
ENST00000046794	miR-340-5p
ENST00000046794	miR-542-3p
ENST00000046794	miR-671-5p
ENST00000046794	miR-671-5p
ENST00000064724	miR-127-5p
ENST00000064724	miR-185-5p
ENST00000064724	miR-188-5p
ENST00000064724	miR-331-3p
ENST00000064724	miR-340-5p
ENST00000064724	miR-433-3p
ENST00000064724	miR-505-3p
ENST00000157600	miR-185-3p
ENST00000157600	miR-28-5p/708-5p
ENST00000157600	miR-28-5p/708-5p
ENST00000157600	miR-324-3p/1913
ENST00000157600	miR-324-5p
ENST00000157600	miR-340-5p
ENST00000157600	miR-433-3p
ENST00000157600	miR-505-3p
ENST00000157600	miR-505-3p
ENST00000159087	miR-185-3p
ENST00000166139	miR-185-3p
ENST00000166139	miR-185-3p
ENST00000166139	miR-185-3p
ENST00000166139	miR-433-3p
ENST00000169293	miR-188-3p
ENST00000169293	miR-188-3p
ENST00000172229	miR-185-3p
ENST00000172229	miR-185-3p
ENST00000172229	miR-185-3p
ENST00000172229	miR-188-3p
ENST00000172229	miR-28-5p/708-5p
ENST00000172229	miR-324-3p/1913
ENST00000172229	miR-324-5p
ENST00000172229	miR-423-5p
ENST00000172229	miR-423-5p
ENST00000172229	miR-423-5p
ENST00000172229	miR-423-5p
ENST00000172229	miR-423-5p
ENST00000172229	miR-505-5p
ENST00000172229	miR-505-5p
ENST00000180173	miR-28-3p
ENST00000180173	miR-340-5p
ENST00000180173	miR-378a-5p
ENST00000180173	miR-423-5p
ENST00000180173	miR-433-3p
ENST00000181839	miR-127-5p
ENST00000181839	miR-185-3p
ENST00000181839	miR-188-3p
ENST00000181839	miR-28-3p
ENST00000181839	miR-331-5p
ENST00000181839	miR-340-5p
ENST00000181839	miR-423-5p
ENST00000181839	miR-505-3p
ENST00000181839	miR-542-3p
ENST00000181839	miR-542-3p
ENST00000188790	miR-423-5p
ENST00000190611	miR-127-5p
ENST00000190611	miR-188-3p
ENST00000190611	miR-331-3p
ENST00000190611	miR-331-5p
ENST00000190611	miR-340-5p
ENST00000190611	miR-340-5p
ENST00000190611	miR-505-3p
ENST00000190611	miR-542-3p
ENST00000202917	miR-28-5p/708-5p
ENST00000202917	miR-505-5p
ENST00000203556	miR-340-3p/6827-3p
ENST00000204637	miR-324-5p
ENST00000204637	miR-423-5p
ENST00000209728	miR-127-5p
ENST00000209728	miR-185-5p
ENST00000209728	miR-188-3p
ENST00000209728	miR-324-5p
ENST00000209728	miR-331-5p
ENST00000209728	miR-378a-5p
ENST00000209728	miR-378a-5p
ENST00000209728	miR-423-5p
ENST00000209728	miR-671-5p
ENST00000209728	miR-671-5p
ENST00000211314	miR-324-3p/1913
ENST00000211314	miR-433-3p
ENST00000211314	miR-542-3p
ENST00000211314	miR-542-3p
ENST00000211413	miR-185-3p
ENST00000211413	miR-324-3p/1913
ENST00000211413	miR-340-3p/6827-3p
ENST00000211413	miR-378a-5p
ENST00000211413	miR-423-3p
ENST00000211413	miR-423-3p
ENST00000211413	miR-423-5p
ENST00000211413	miR-423-5p
ENST00000211413	miR-505-5p
ENST00000215061	miR-185-3p
ENST00000215061	miR-185-5p
ENST00000215061	miR-324-3p/1913
ENST00000215061	miR-324-5p
ENST00000215061	miR-324-5p
ENST00000215061	miR-331-3p
ENST00000215061	miR-423-5p
ENST00000215743	miR-331-3p
ENST00000215754	miR-505-5p
ENST00000215838	miR-185-3p
ENST00000215838	miR-185-3p
ENST00000215838	miR-185-5p
ENST00000215838	miR-185-5p
ENST00000215838	miR-188-3p
ENST00000215838	miR-28-5p/708-5p
ENST00000215838	miR-324-3p/1913
ENST00000215838	miR-324-3p/1913
ENST00000215838	miR-324-3p/1913
ENST00000215838	miR-324-3p/1913
ENST00000215838	miR-331-3p
ENST00000215838	miR-331-3p
ENST00000215838	miR-331-3p
ENST00000215838	miR-340-5p
ENST00000215838	miR-378a-5p
ENST00000215838	miR-378a-5p
ENST00000215838	miR-378a-5p
ENST00000215838	miR-378a-5p
ENST00000215838	miR-378a-5p
ENST00000215838	miR-378a-5p
ENST00000215838	miR-423-5p
ENST00000215838	miR-423-5p
ENST00000215838	miR-505-3p
ENST00000215838	miR-505-5p
ENST00000215885	miR-185-3p
ENST00000215885	miR-188-3p
ENST00000215885	miR-331-3p
ENST00000215885	miR-378a-5p
ENST00000215885	miR-542-3p
ENST00000215980	miR-185-3p
ENST00000215980	miR-185-5p
ENST00000215980	miR-188-5p
ENST00000215980	miR-324-3p/1913
ENST00000215980	miR-324-3p/1913
ENST00000215980	miR-324-3p/1913
ENST00000215980	miR-324-3p/1913
ENST00000215980	miR-324-3p/1913
ENST00000215980	miR-324-5p
ENST00000215980	miR-324-5p
ENST00000215980	miR-331-3p
ENST00000215980	miR-378a-5p
ENST00000215980	miR-378a-5p
ENST00000215980	miR-378a-5p
ENST00000215980	miR-423-3p
ENST00000215980	miR-423-3p
ENST00000215980	miR-423-5p
ENST00000215980	miR-433-3p
ENST00000215980	miR-505-3p
ENST00000215980	miR-505-5p
ENST00000215980	miR-542-3p
ENST00000215980	miR-542-3p
ENST00000216061	miR-324-3p/1913
ENST00000216061	miR-324-3p/1913
ENST00000216122	miR-127-5p
ENST00000216122	miR-185-5p
ENST00000216122	miR-324-3p/1913
ENST00000216122	miR-324-3p/1913
ENST00000216122	miR-324-5p
ENST00000216122	miR-331-3p
ENST00000216122	miR-331-3p
ENST00000216122	miR-423-5p
ENST00000216122	miR-423-5p
ENST00000216122	miR-505-3p
ENST00000216122	miR-505-3p
ENST00000216122	miR-505-5p
ENST00000216122	miR-505-5p
ENST00000216122	miR-542-3p
ENST00000216122	miR-542-3p
ENST00000216122	miR-671-5p
ENST00000216160	miR-185-3p
ENST00000216160	miR-185-3p
ENST00000216160	miR-185-3p
ENST00000216160	miR-185-3p
ENST00000216160	miR-185-3p
ENST00000216160	miR-185-5p
ENST00000216160	miR-185-5p
ENST00000216160	miR-185-5p
ENST00000216160	miR-188-3p
ENST00000216160	miR-188-3p
ENST00000216160	miR-28-5p/708-5p
ENST00000216160	miR-28-5p/708-5p
ENST00000216160	miR-324-3p/1913
ENST00000216160	miR-324-3p/1913
ENST00000216160	miR-324-3p/1913
ENST00000216160	miR-324-3p/1913
ENST00000216160	miR-324-3p/1913
ENST00000216160	miR-324-5p
ENST00000216160	miR-331-3p
ENST00000216160	miR-331-3p
ENST00000216160	miR-378a-5p
ENST00000216160	miR-423-3p
ENST00000216160	miR-423-5p
ENST00000216160	miR-433-3p
ENST00000216160	miR-505-3p
ENST00000216160	miR-671-5p
ENST00000216218	miR-127-5p
ENST00000216218	miR-188-5p
ENST00000216218	miR-188-5p
ENST00000216218	miR-324-3p/1913
ENST00000216218	miR-331-3p
ENST00000216218	miR-378a-5p
ENST00000216218	miR-542-3p
ENST00000216218	miR-671-5p
ENST00000216223	miR-185-3p
ENST00000216223	miR-185-3p
ENST00000216223	miR-185-5p
ENST00000216223	miR-185-5p
ENST00000216223	miR-324-3p/1913
ENST00000216223	miR-331-5p
ENST00000216223	miR-340-5p
ENST00000216223	miR-378a-5p
ENST00000216223	miR-423-5p
ENST00000216223	miR-505-5p
ENST00000216223	miR-505-5p
ENST00000216264	miR-185-3p
ENST00000216264	miR-185-5p
ENST00000216264	miR-324-3p/1913
ENST00000216264	miR-324-3p/1913
ENST00000216264	miR-324-3p/1913
ENST00000216264	miR-324-5p
ENST00000216264	miR-324-5p
ENST00000216264	miR-340-5p
ENST00000216264	miR-378a-5p
ENST00000216264	miR-378a-5p
ENST00000216264	miR-423-5p
ENST00000216264	miR-505-5p
ENST00000216487	miR-185-3p
ENST00000216487	miR-28-5p/708-5p
ENST00000216487	miR-340-3p/6827-3p
ENST00000216487	miR-340-3p/6827-3p
ENST00000216487	miR-423-5p
ENST00000216756	miR-185-3p
ENST00000216756	miR-185-3p
ENST00000216756	miR-185-5p
ENST00000216756	miR-188-3p
ENST00000216756	miR-28-3p
ENST00000216756	miR-340-3p/6827-3p
ENST00000216756	miR-340-5p
ENST00000216756	miR-423-5p
ENST00000216756	miR-433-3p
ENST00000216756	miR-505-3p
ENST00000216756	miR-505-5p
ENST00000216756	miR-542-3p
ENST00000216756	miR-671-3p
ENST00000216797	miR-188-3p
ENST00000216877	miR-127-3p
ENST00000216877	miR-185-5p
ENST00000216877	miR-185-5p
ENST00000216877	miR-185-5p
ENST00000216877	miR-28-5p/708-5p
ENST00000216877	miR-324-3p/1913
ENST00000216877	miR-331-3p
ENST00000216877	miR-505-3p
ENST00000216877	miR-505-3p
ENST00000216968	miR-28-5p/708-5p
ENST00000216968	miR-324-3p/1913
ENST00000217133	miR-185-5p
ENST00000217162	miR-28-5p/708-5p
ENST00000217162	miR-324-3p/1913
ENST00000217162	miR-331-3p
ENST00000217162	miR-340-5p
ENST00000217162	miR-378a-5p
ENST00000217162	miR-378a-5p
ENST00000217162	miR-433-3p
ENST00000217162	miR-505-3p
ENST00000217162	miR-505-5p
ENST00000217195	miR-185-3p
ENST00000217195	miR-423-5p
ENST00000217195	miR-423-5p
ENST00000217195	miR-423-5p
ENST00000217195	miR-423-5p
ENST00000217195	miR-423-5p
ENST00000217195	miR-671-5p
ENST00000219066	miR-378a-5p
ENST00000219066	miR-505-3p
ENST00000219069	miR-28-5p/708-5p
ENST00000219069	miR-378a-5p
ENST00000219069	miR-505-3p
ENST00000219069	miR-671-5p
ENST00000219097	miR-28-5p/708-5p
ENST00000219097	miR-340-5p
ENST00000219097	miR-340-5p
ENST00000219097	miR-340-5p
ENST00000219097	miR-340-5p
ENST00000219097	miR-378a-5p
ENST00000219097	miR-433-3p
ENST00000219207	miR-185-3p
ENST00000219207	miR-542-5p
ENST00000219343	miR-127-5p
ENST00000219343	miR-127-5p
ENST00000219343	miR-185-5p
ENST00000219343	miR-324-5p
ENST00000219343	miR-340-5p
ENST00000219343	miR-378a-5p
ENST00000219343	miR-542-5p
ENST00000219345	miR-28-5p/708-5p
ENST00000219345	miR-28-5p/708-5p
ENST00000219345	miR-324-3p/1913
ENST00000219345	miR-331-3p
ENST00000219345	miR-331-3p
ENST00000219345	miR-423-5p
ENST00000219345	miR-505-5p
ENST00000219345	miR-671-5p
ENST00000219345	miR-671-5p
ENST00000219478	miR-324-3p/1913
ENST00000219478	miR-324-3p/1913
ENST00000219478	miR-324-3p/1913
ENST00000219478	miR-324-5p
ENST00000219478	miR-324-5p
ENST00000219478	miR-331-3p
ENST00000219478	miR-331-3p
ENST00000219478	miR-331-3p
ENST00000219478	miR-331-3p
ENST00000219478	miR-331-3p
ENST00000219478	miR-340-3p/6827-3p
ENST00000219478	miR-378a-5p
ENST00000219478	miR-378a-5p
ENST00000219478	miR-423-3p
ENST00000219478	miR-423-5p
ENST00000219478	miR-423-5p
ENST00000219478	miR-505-5p
ENST00000219478	miR-505-5p
ENST00000219689	miR-127-5p
ENST00000219689	miR-185-3p
ENST00000219689	miR-188-3p
ENST00000219689	miR-188-3p
ENST00000219689	miR-188-3p
ENST00000219689	miR-188-3p
ENST00000219689	miR-188-3p
ENST00000219689	miR-188-3p
ENST00000219689	miR-188-5p
ENST00000219689	miR-340-3p/6827-3p
ENST00000219689	miR-378a-5p
ENST00000219689	miR-378a-5p
ENST00000219689	miR-378a-5p
ENST00000219689	miR-433-3p
ENST00000219689	miR-433-3p
ENST00000219689	miR-505-3p
ENST00000219689	miR-505-3p
ENST00000219689	miR-505-3p
ENST00000219689	miR-505-5p
ENST00000219689	miR-542-3p
ENST00000219689	miR-671-5p
ENST00000220166	miR-671-5p
ENST00000220325	miR-188-3p
ENST00000220325	miR-324-3p/1913
ENST00000220325	miR-324-5p
ENST00000220325	miR-331-3p
ENST00000220325	miR-331-5p
ENST00000220325	miR-340-5p
ENST00000220325	miR-433-3p
ENST00000220325	miR-433-3p
ENST00000220325	miR-433-5p
ENST00000220325	miR-542-3p
ENST00000220325	miR-542-3p
ENST00000220325	miR-542-3p
ENST00000220325	miR-671-5p
ENST00000220496	miR-423-5p
ENST00000220562	miR-185-3p
ENST00000220562	miR-188-5p
ENST00000220562	miR-28-5p/708-5p
ENST00000220562	miR-324-3p/1913
ENST00000220562	miR-505-3p
ENST00000220562	miR-505-5p
ENST00000220562	miR-505-5p
ENST00000220562	miR-542-5p
ENST00000220562	miR-671-3p
ENST00000220562	miR-671-5p
ENST00000221419	miR-423-3p
ENST00000221466	miR-185-5p
ENST00000221466	miR-331-3p
ENST00000221770	miR-188-3p
ENST00000221770	miR-324-3p/1913
ENST00000221770	miR-324-5p
ENST00000221770	miR-331-3p
ENST00000221770	miR-340-3p/6827-3p
ENST00000221770	miR-378a-5p
ENST00000221770	miR-378a-5p
ENST00000221770	miR-423-5p
ENST00000221770	miR-433-5p
ENST00000221770	miR-505-3p
ENST00000221770	miR-505-5p
ENST00000221770	miR-671-5p
ENST00000221891	miR-185-3p
ENST00000221891	miR-340-3p/6827-3p
ENST00000222005	miR-185-3p
ENST00000222005	miR-185-5p
ENST00000222005	miR-185-5p
ENST00000222005	miR-324-3p/1913
ENST00000222005	miR-671-5p
ENST00000222120	miR-127-5p
ENST00000222120	miR-185-3p
ENST00000222120	miR-185-3p
ENST00000222120	miR-185-5p
ENST00000222120	miR-185-5p
ENST00000222120	miR-185-5p
ENST00000222120	miR-185-5p
ENST00000222120	miR-188-3p
ENST00000222120	miR-188-5p
ENST00000222120	miR-188-5p
ENST00000222120	miR-28-3p
ENST00000222120	miR-324-3p/1913
ENST00000222120	miR-324-3p/1913
ENST00000222120	miR-324-5p
ENST00000222120	miR-331-3p
ENST00000222120	miR-331-3p
ENST00000222120	miR-340-5p
ENST00000222120	miR-378a-5p
ENST00000222120	miR-423-5p
ENST00000222120	miR-505-3p
ENST00000222120	miR-505-3p
ENST00000222120	miR-505-5p
ENST00000222120	miR-542-3p
ENST00000222120	miR-542-3p
ENST00000222120	miR-542-5p
ENST00000222120	miR-671-5p
ENST00000222254	miR-185-5p
ENST00000222254	miR-185-5p
ENST00000222254	miR-331-3p
ENST00000222254	miR-423-5p
ENST00000222329	miR-185-3p
ENST00000222329	miR-28-5p/708-5p
ENST00000222329	miR-324-5p
ENST00000222329	miR-331-3p
ENST00000222329	miR-331-3p
ENST00000222329	miR-340-5p
ENST00000222329	miR-423-5p
ENST00000225296	miR-127-5p
ENST00000225296	miR-185-3p
ENST00000225296	miR-28-3p
ENST00000225296	miR-28-5p/708-5p
ENST00000225296	miR-324-3p/1913
ENST00000225296	miR-324-3p/1913
ENST00000225296	miR-331-3p
ENST00000225296	miR-340-3p/6827-3p
ENST00000225296	miR-542-3p
ENST00000225296	miR-671-5p
ENST00000225567	miR-185-5p
ENST00000225567	miR-331-3p
ENST00000225567	miR-331-3p
ENST00000225567	miR-340-5p
ENST00000225567	miR-505-3p
ENST00000225567	miR-542-3p
ENST00000225567	miR-542-3p
ENST00000225777	miR-185-3p
ENST00000225777	miR-185-3p
ENST00000225777	miR-324-5p
ENST00000225777	miR-340-3p/6827-3p
ENST00000225777	miR-423-5p
ENST00000225777	miR-505-5p
ENST00000225941	miR-185-3p
ENST00000225941	miR-185-3p
ENST00000226067	miR-185-5p
ENST00000226067	miR-28-3p
ENST00000226067	miR-28-5p/708-5p
ENST00000226067	miR-331-5p
ENST00000226067	miR-331-5p
ENST00000226067	miR-340-5p
ENST00000226067	miR-340-5p
ENST00000226067	miR-378a-5p
ENST00000226067	miR-505-3p
ENST00000226067	miR-505-3p
ENST00000226067	miR-542-3p
ENST00000226067	miR-542-3p
ENST00000226067	miR-671-3p
ENST00000227451	miR-127-5p
ENST00000227451	miR-185-3p
ENST00000227451	miR-188-3p
ENST00000227451	miR-324-5p
ENST00000227451	miR-505-5p
ENST00000227451	miR-505-5p
ENST00000227451	miR-542-3p
ENST00000227752	miR-127-5p
ENST00000227752	miR-185-3p
ENST00000227752	miR-185-3p
ENST00000227752	miR-185-3p
ENST00000227752	miR-185-3p
ENST00000227752	miR-185-5p
ENST00000227752	miR-185-5p
ENST00000227752	miR-188-3p
ENST00000227752	miR-324-3p/1913
ENST00000227752	miR-324-3p/1913
ENST00000227752	miR-324-3p/1913
ENST00000227752	miR-331-3p
ENST00000227752	miR-423-5p
ENST00000227752	miR-505-3p
ENST00000227752	miR-505-3p
ENST00000227752	miR-505-5p
ENST00000227752	miR-542-3p
ENST00000227752	miR-671-5p
ENST00000227752	miR-671-5p
ENST00000227758	miR-331-5p
ENST00000227758	miR-505-3p
ENST00000228264	miR-188-3p
ENST00000228264	miR-324-3p/1913
ENST00000228264	miR-331-3p
ENST00000228264	miR-671-5p
ENST00000228437	miR-188-3p
ENST00000228437	miR-505-3p
ENST00000228437	miR-505-5p
ENST00000229264	miR-185-3p
ENST00000229264	miR-185-5p
ENST00000229264	miR-423-5p
ENST00000229270	miR-324-3p/1913
ENST00000229270	miR-423-5p
ENST00000229314	miR-340-5p
ENST00000229314	miR-340-5p
ENST00000229314	miR-340-5p
ENST00000229314	miR-505-3p
ENST00000229563	miR-331-5p
ENST00000229922	miR-28-5p/708-5p
ENST00000229922	miR-340-5p
ENST00000229922	miR-423-5p
ENST00000229922	miR-423-5p
ENST00000229922	miR-433-3p
ENST00000230323	miR-185-3p
ENST00000230323	miR-185-5p
ENST00000230323	miR-188-3p
ENST00000230323	miR-28-5p/708-5p
ENST00000230323	miR-324-3p/1913
ENST00000230323	miR-324-3p/1913
ENST00000230323	miR-331-3p
ENST00000230323	miR-378a-5p
ENST00000230323	miR-423-5p
ENST00000230323	miR-423-5p
ENST00000230323	miR-423-5p
ENST00000231004	miR-188-3p
ENST00000231004	miR-28-5p/708-5p
ENST00000231004	miR-324-3p/1913
ENST00000231004	miR-331-5p
ENST00000231004	miR-378a-5p
ENST00000231004	miR-378a-5p
ENST00000231484	miR-185-3p
ENST00000231484	miR-185-3p
ENST00000231484	miR-185-5p
ENST00000231484	miR-188-5p
ENST00000231484	miR-324-3p/1913
ENST00000231484	miR-331-3p
ENST00000231484	miR-331-3p
ENST00000231484	miR-340-5p
ENST00000231484	miR-340-5p
ENST00000231484	miR-423-3p
ENST00000231484	miR-505-3p
ENST00000231484	miR-505-3p
ENST00000232424	miR-378a-5p
ENST00000233336	miR-127-5p
ENST00000233336	miR-127-5p
ENST00000233336	miR-127-5p
ENST00000233336	miR-185-3p
ENST00000233336	miR-185-5p
ENST00000233336	miR-185-5p
ENST00000233336	miR-188-3p
ENST00000233336	miR-28-3p
ENST00000233336	miR-28-5p/708-5p
ENST00000233336	miR-324-3p/1913
ENST00000233336	miR-324-3p/1913
ENST00000233336	miR-331-3p
ENST00000233336	miR-331-3p
ENST00000233336	miR-331-5p
ENST00000233336	miR-331-5p
ENST00000233336	miR-340-5p
ENST00000233336	miR-340-5p
ENST00000233336	miR-340-5p
ENST00000233336	miR-378a-5p
ENST00000233336	miR-378a-5p
ENST00000233336	miR-378a-5p
ENST00000233336	miR-433-3p
ENST00000233336	miR-433-3p
ENST00000233336	miR-433-5p
ENST00000233336	miR-505-3p
ENST00000233336	miR-505-3p
ENST00000233336	miR-505-3p
ENST00000233336	miR-505-5p
ENST00000233336	miR-505-5p
ENST00000233336	miR-542-3p
ENST00000233336	miR-542-3p
ENST00000233336	miR-542-3p
ENST00000233336	miR-671-5p
ENST00000233336	miR-671-5p
ENST00000233336	miR-671-5p
ENST00000233336	miR-671-5p
ENST00000233336	miR-671-5p
ENST00000233893	miR-340-5p
ENST00000233948	miR-188-3p
ENST00000234040	miR-505-5p
ENST00000234296	miR-28-3p
ENST00000234296	miR-28-3p
ENST00000234296	miR-324-3p/1913
ENST00000234296	miR-331-3p
ENST00000234296	miR-331-3p
ENST00000234296	miR-340-5p
ENST00000234296	miR-340-5p
ENST00000234296	miR-340-5p
ENST00000234296	miR-433-3p
ENST00000234296	miR-542-5p
ENST00000234313	miR-185-3p
ENST00000234313	miR-185-5p
ENST00000234313	miR-188-3p
ENST00000234313	miR-28-3p
ENST00000234313	miR-28-5p/708-5p
ENST00000234313	miR-331-3p
ENST00000234313	miR-340-5p
ENST00000234313	miR-423-5p
ENST00000234313	miR-505-5p
ENST00000234453	miR-185-5p
ENST00000234453	miR-185-5p
ENST00000234453	miR-185-5p
ENST00000234453	miR-185-5p
ENST00000234453	miR-188-3p
ENST00000234453	miR-188-3p
ENST00000234453	miR-188-5p
ENST00000234453	miR-188-5p
ENST00000234453	miR-188-5p
ENST00000234453	miR-28-3p
ENST00000234453	miR-28-3p
ENST00000234453	miR-28-3p
ENST00000234453	miR-28-5p/708-5p
ENST00000234453	miR-331-3p
ENST00000234453	miR-331-5p
ENST00000234453	miR-331-5p
ENST00000234453	miR-340-3p/6827-3p
ENST00000234453	miR-340-5p
ENST00000234453	miR-340-5p
ENST00000234453	miR-340-5p
ENST00000234453	miR-340-5p
ENST00000234453	miR-340-5p
ENST00000234453	miR-340-5p
ENST00000234453	miR-340-5p
ENST00000234453	miR-340-5p
ENST00000234453	miR-340-5p
ENST00000234453	miR-340-5p
ENST00000234453	miR-340-5p
ENST00000234453	miR-378a-5p
ENST00000234453	miR-378a-5p
ENST00000234453	miR-378a-5p
ENST00000234453	miR-378a-5p
ENST00000234453	miR-433-3p
ENST00000234453	miR-433-3p
ENST00000234453	miR-433-3p
ENST00000234453	miR-433-5p
ENST00000234453	miR-505-3p
ENST00000234453	miR-505-3p
ENST00000234453	miR-505-3p
ENST00000234453	miR-505-3p
ENST00000234453	miR-505-3p
ENST00000234453	miR-505-3p
ENST00000234453	miR-505-3p
ENST00000234453	miR-542-3p
ENST00000234453	miR-542-3p
ENST00000234453	miR-671-5p
ENST00000234453	miR-671-5p
ENST00000235090	miR-127-5p
ENST00000235090	miR-127-5p
ENST00000235090	miR-185-5p
ENST00000235090	miR-188-3p
ENST00000235090	miR-28-3p
ENST00000235090	miR-340-5p
ENST00000235090	miR-340-5p
ENST00000235090	miR-340-5p
ENST00000235090	miR-433-3p
ENST00000235090	miR-433-3p
ENST00000235090	miR-505-5p
ENST00000235090	miR-505-5p
ENST00000235090	miR-542-3p
ENST00000235090	miR-671-5p
ENST00000235090	miR-671-5p
ENST00000235307	miR-185-3p
ENST00000235307	miR-185-3p
ENST00000235307	miR-185-3p
ENST00000235307	miR-185-3p
ENST00000235307	miR-185-3p
ENST00000235307	miR-185-5p
ENST00000235307	miR-185-5p
ENST00000235307	miR-185-5p
ENST00000235307	miR-185-5p
ENST00000235307	miR-185-5p
ENST00000235307	miR-185-5p
ENST00000235307	miR-188-3p
ENST00000235307	miR-188-3p
ENST00000235307	miR-188-3p
ENST00000235307	miR-188-5p
ENST00000235307	miR-188-5p
ENST00000235307	miR-324-3p/1913
ENST00000235307	miR-324-5p
ENST00000235307	miR-331-3p
ENST00000235307	miR-331-3p
ENST00000235307	miR-331-3p
ENST00000235307	miR-340-3p/6827-3p
ENST00000235307	miR-340-5p
ENST00000235307	miR-378a-5p
ENST00000235307	miR-423-5p
ENST00000235307	miR-423-5p
ENST00000235307	miR-433-3p
ENST00000235307	miR-433-5p
ENST00000235307	miR-505-3p
ENST00000235307	miR-505-3p
ENST00000235307	miR-505-3p
ENST00000235307	miR-505-5p
ENST00000235307	miR-542-3p
ENST00000235307	miR-542-3p
ENST00000235307	miR-542-3p
ENST00000235307	miR-671-5p
ENST00000235307	miR-671-5p
ENST00000235307	miR-671-5p
ENST00000235307	miR-671-5p
ENST00000236147	miR-28-5p/708-5p
ENST00000236147	miR-340-5p
ENST00000236147	miR-423-5p
ENST00000236147	miR-433-3p
ENST00000236147	miR-671-5p
ENST00000236693	miR-127-5p
ENST00000236693	miR-185-3p
ENST00000236693	miR-378a-5p
ENST00000237172	miR-340-5p
ENST00000237172	miR-378a-5p
ENST00000237172	miR-433-3p
ENST00000237289	miR-188-5p
ENST00000237289	miR-340-5p
ENST00000237289	miR-340-5p
ENST00000237289	miR-423-5p
ENST00000237289	miR-505-3p
ENST00000237455	miR-331-5p
ENST00000237455	miR-340-5p
ENST00000237612	miR-185-5p
ENST00000237612	miR-331-3p
ENST00000237612	miR-340-3p/6827-3p
ENST00000237612	miR-340-5p
ENST00000237612	miR-340-5p
ENST00000237612	miR-340-5p
ENST00000237612	miR-340-5p
ENST00000237612	miR-378a-5p
ENST00000237612	miR-378a-5p
ENST00000237612	miR-378a-5p
ENST00000237612	miR-378a-5p
ENST00000237612	miR-505-3p
ENST00000237612	miR-542-3p
ENST00000237623	miR-127-5p
ENST00000237623	miR-340-5p
ENST00000237623	miR-433-3p
ENST00000238738	miR-127-5p
ENST00000238738	miR-127-5p
ENST00000238738	miR-127-5p
ENST00000238738	miR-127-5p
ENST00000238738	miR-185-5p
ENST00000238738	miR-324-5p
ENST00000238738	miR-331-5p
ENST00000238738	miR-433-3p
ENST00000238738	miR-433-3p
ENST00000238738	miR-505-5p
ENST00000238738	miR-542-3p
ENST00000238738	miR-542-3p
ENST00000238738	miR-671-5p
ENST00000238738	miR-671-5p
ENST00000239026	miR-127-5p
ENST00000239026	miR-28-3p
ENST00000239026	miR-28-3p
ENST00000239026	miR-28-5p/708-5p
ENST00000239026	miR-340-5p
ENST00000239026	miR-378a-5p
ENST00000239026	miR-433-5p
ENST00000239026	miR-505-3p
ENST00000239367	miR-28-3p
ENST00000239367	miR-324-3p/1913
ENST00000239367	miR-331-5p
ENST00000239367	miR-340-5p
ENST00000239367	miR-505-3p
ENST00000239367	miR-505-3p
ENST00000239830	miR-127-5p
ENST00000239830	miR-185-3p
ENST00000239830	miR-185-5p
ENST00000239830	miR-28-3p
ENST00000239830	miR-28-3p
ENST00000239830	miR-28-3p
ENST00000239830	miR-340-5p
ENST00000239830	miR-542-3p
ENST00000239830	miR-542-3p
ENST00000239830	miR-542-3p
ENST00000240423	miR-185-3p
ENST00000240423	miR-185-5p
ENST00000240423	miR-324-3p/1913
ENST00000240423	miR-324-3p/1913
ENST00000240423	miR-324-5p
ENST00000240423	miR-324-5p
ENST00000240423	miR-340-5p
ENST00000240423	miR-340-5p
ENST00000240423	miR-378a-5p
ENST00000240423	miR-423-5p
ENST00000240874	miR-185-3p
ENST00000240874	miR-185-3p
ENST00000240874	miR-185-5p
ENST00000240874	miR-188-3p
ENST00000240874	miR-188-5p
ENST00000240874	miR-188-5p
ENST00000240874	miR-28-5p/708-5p
ENST00000240874	miR-324-3p/1913
ENST00000240874	miR-378a-5p
ENST00000240874	miR-433-3p
ENST00000240874	miR-505-3p
ENST00000241356	miR-188-5p
ENST00000241356	miR-505-5p
ENST00000241436	miR-185-5p
ENST00000241436	miR-324-3p/1913
ENST00000241436	miR-324-5p
ENST00000241436	miR-340-5p
ENST00000241436	miR-340-5p
ENST00000241436	miR-340-5p
ENST00000241436	miR-340-5p
ENST00000241436	miR-340-5p
ENST00000241436	miR-378a-5p
ENST00000241436	miR-378a-5p
ENST00000241436	miR-378a-5p
ENST00000241436	miR-378a-5p
ENST00000241436	miR-433-5p
ENST00000241453	miR-188-3p
ENST00000241453	miR-340-5p
ENST00000241453	miR-542-3p
ENST00000241453	miR-542-3p
ENST00000242067	miR-28-3p
ENST00000242067	miR-340-5p
ENST00000242067	miR-340-5p
ENST00000242067	miR-340-5p
ENST00000242159	miR-185-3p
ENST00000242159	miR-505-5p
ENST00000242159	miR-671-5p
ENST00000242208	miR-188-3p
ENST00000242208	miR-188-3p
ENST00000242208	miR-28-3p
ENST00000242208	miR-28-3p
ENST00000242208	miR-28-3p
ENST00000242208	miR-324-3p/1913
ENST00000242208	miR-340-5p
ENST00000242465	miR-331-5p
ENST00000242465	miR-433-3p
ENST00000242827	miR-185-3p
ENST00000242827	miR-185-5p
ENST00000242827	miR-185-5p
ENST00000242827	miR-340-5p
ENST00000242827	miR-378a-5p
ENST00000242827	miR-433-3p
ENST00000242827	miR-671-5p
ENST00000243077	miR-185-3p
ENST00000243077	miR-185-3p
ENST00000243077	miR-331-3p
ENST00000243077	miR-423-5p
ENST00000243167	miR-185-5p
ENST00000243167	miR-28-5p/708-5p
ENST00000243167	miR-28-5p/708-5p
ENST00000243167	miR-324-3p/1913
ENST00000243167	miR-331-3p
ENST00000243167	miR-331-3p
ENST00000243167	miR-331-3p
ENST00000243167	miR-340-3p/6827-3p
ENST00000243167	miR-378a-5p
ENST00000243167	miR-423-5p
ENST00000243167	miR-505-3p
ENST00000243167	miR-505-3p
ENST00000243167	miR-505-5p
ENST00000243167	miR-671-5p
ENST00000243347	miR-340-5p
ENST00000243389	miR-185-5p
ENST00000243389	miR-185-5p
ENST00000243389	miR-185-5p
ENST00000243389	miR-188-3p
ENST00000243389	miR-188-5p
ENST00000243389	miR-324-3p/1913
ENST00000243389	miR-324-5p
ENST00000243389	miR-331-3p
ENST00000243389	miR-331-3p
ENST00000243389	miR-331-5p
ENST00000243389	miR-340-5p
ENST00000243389	miR-423-5p
ENST00000243389	miR-505-3p
ENST00000243389	miR-505-3p
ENST00000243389	miR-505-3p
ENST00000243389	miR-505-3p
ENST00000243389	miR-542-3p
ENST00000243389	miR-671-5p
ENST00000243389	miR-671-5p
ENST00000243389	miR-671-5p
ENST00000243662	miR-378a-5p
ENST00000243662	miR-542-3p
ENST00000244020	miR-188-5p
ENST00000244020	miR-28-3p
ENST00000244020	miR-28-5p/708-5p
ENST00000244020	miR-324-5p
ENST00000244020	miR-331-5p
ENST00000244020	miR-340-5p
ENST00000244020	miR-340-5p
ENST00000244020	miR-505-3p
ENST00000244020	miR-505-3p
ENST00000244020	miR-542-3p
ENST00000244050	miR-185-3p
ENST00000244050	miR-185-3p
ENST00000244050	miR-185-5p
ENST00000244050	miR-331-3p
ENST00000244050	miR-423-5p
ENST00000244050	miR-542-3p
ENST00000244230	miR-340-5p
ENST00000245414	miR-185-3p
ENST00000245414	miR-28-5p/708-5p
ENST00000245414	miR-324-3p/1913
ENST00000245414	miR-340-5p
ENST00000245414	miR-340-5p
ENST00000245414	miR-378a-5p
ENST00000245414	miR-378a-5p
ENST00000245414	miR-378a-5p
ENST00000245414	miR-423-5p
ENST00000245414	miR-423-5p
ENST00000245414	miR-505-5p
ENST00000245414	miR-542-3p
ENST00000245457	miR-188-3p
ENST00000245457	miR-340-5p
ENST00000245457	miR-340-5p
ENST00000245457	miR-505-3p
ENST00000245457	miR-542-3p
ENST00000246006	miR-185-3p
ENST00000246006	miR-185-5p
ENST00000246006	miR-324-3p/1913
ENST00000246006	miR-324-5p
ENST00000246006	miR-331-3p
ENST00000246006	miR-340-5p
ENST00000246006	miR-378a-5p
ENST00000246006	miR-378a-5p
ENST00000246006	miR-423-5p
ENST00000246006	miR-433-3p
ENST00000246006	miR-433-3p
ENST00000246006	miR-505-3p
ENST00000246006	miR-671-5p
ENST00000246006	miR-671-5p
ENST00000246069	miR-188-3p
ENST00000246069	miR-188-5p
ENST00000246069	miR-340-5p
ENST00000246069	miR-378a-5p
ENST00000246069	miR-505-3p
ENST00000246069	miR-505-5p
ENST00000246069	miR-671-5p
ENST00000246190	miR-185-3p
ENST00000246190	miR-185-3p
ENST00000246190	miR-185-3p
ENST00000246190	miR-188-3p
ENST00000246190	miR-188-3p
ENST00000246190	miR-188-5p
ENST00000246190	miR-28-5p/708-5p
ENST00000246190	miR-324-3p/1913
ENST00000246190	miR-324-3p/1913
ENST00000246190	miR-331-3p
ENST00000246190	miR-331-3p
ENST00000246190	miR-340-3p/6827-3p
ENST00000246190	miR-340-3p/6827-3p
ENST00000246190	miR-340-3p/6827-3p
ENST00000246190	miR-378a-5p
ENST00000246190	miR-505-5p
ENST00000246190	miR-505-5p
ENST00000246190	miR-505-5p
ENST00000246190	miR-542-5p
ENST00000246190	miR-671-5p
ENST00000246229	miR-185-3p
ENST00000246229	miR-185-5p
ENST00000246229	miR-185-5p
ENST00000246229	miR-185-5p
ENST00000246229	miR-185-5p
ENST00000246229	miR-185-5p
ENST00000246229	miR-188-3p
ENST00000246229	miR-340-5p
ENST00000246229	miR-340-5p
ENST00000246229	miR-378a-5p
ENST00000246229	miR-423-5p
ENST00000246229	miR-423-5p
ENST00000246229	miR-433-3p
ENST00000246229	miR-505-5p
ENST00000246229	miR-671-5p
ENST00000246229	miR-671-5p
ENST00000247191	miR-505-3p
ENST00000247225	miR-331-5p
ENST00000247225	miR-340-5p
ENST00000247225	miR-340-5p
ENST00000247225	miR-505-3p
ENST00000247470	miR-185-3p
ENST00000247470	miR-185-5p
ENST00000247470	miR-324-3p/1913
ENST00000247470	miR-340-3p/6827-3p
ENST00000247470	miR-340-3p/6827-3p
ENST00000247470	miR-378a-5p
ENST00000247470	miR-542-3p
ENST00000247815	miR-433-3p
ENST00000248437	miR-28-5p/708-5p
ENST00000248437	miR-505-3p
ENST00000248598	miR-188-5p
ENST00000248598	miR-188-5p
ENST00000248598	miR-188-5p
ENST00000248598	miR-28-3p
ENST00000248598	miR-331-3p
ENST00000248598	miR-340-3p/6827-3p
ENST00000248598	miR-340-5p
ENST00000248598	miR-340-5p
ENST00000248598	miR-340-5p
ENST00000248598	miR-378a-5p
ENST00000248598	miR-433-3p
ENST00000248598	miR-505-3p
ENST00000248598	miR-505-3p
ENST00000249299	miR-185-5p
ENST00000249299	miR-188-3p
ENST00000249299	miR-188-3p
ENST00000249299	miR-188-5p
ENST00000249299	miR-28-3p
ENST00000249299	miR-324-5p
ENST00000249299	miR-331-5p
ENST00000249299	miR-340-3p/6827-3p
ENST00000249299	miR-340-5p
ENST00000249299	miR-340-5p
ENST00000249299	miR-340-5p
ENST00000249299	miR-340-5p
ENST00000249299	miR-340-5p
ENST00000249299	miR-340-5p
ENST00000249299	miR-340-5p
ENST00000249299	miR-340-5p
ENST00000249299	miR-340-5p
ENST00000249299	miR-340-5p
ENST00000249299	miR-378a-5p
ENST00000249299	miR-433-3p
ENST00000249299	miR-433-3p
ENST00000249299	miR-505-3p
ENST00000249299	miR-505-3p
ENST00000249299	miR-542-3p
ENST00000249299	miR-542-3p
ENST00000249377	miR-188-3p
ENST00000249499	miR-185-3p
ENST00000249499	miR-185-3p
ENST00000249499	miR-185-3p
ENST00000249499	miR-185-5p
ENST00000249499	miR-185-5p
ENST00000249499	miR-185-5p
ENST00000249499	miR-188-3p
ENST00000249499	miR-28-5p/708-5p
ENST00000249499	miR-423-5p
ENST00000249499	miR-505-3p
ENST00000249499	miR-505-3p
ENST00000249499	miR-505-5p
ENST00000249601	miR-185-3p
ENST00000249601	miR-188-3p
ENST00000249601	miR-188-5p
ENST00000249601	miR-28-3p
ENST00000249601	miR-28-5p/708-5p
ENST00000249601	miR-324-5p
ENST00000249601	miR-331-3p
ENST00000249601	miR-331-3p
ENST00000249601	miR-423-5p
ENST00000249601	miR-433-3p
ENST00000249601	miR-433-3p
ENST00000249601	miR-433-5p
ENST00000249601	miR-505-3p
ENST00000249601	miR-505-5p
ENST00000249601	miR-671-5p
ENST00000249749	miR-185-3p
ENST00000249749	miR-185-3p
ENST00000249749	miR-28-3p
ENST00000249749	miR-340-5p
ENST00000249749	miR-340-5p
ENST00000249749	miR-423-5p
ENST00000249749	miR-505-5p
ENST00000249749	miR-671-3p
ENST00000249749	miR-671-5p
ENST00000249883	miR-185-3p
ENST00000249883	miR-185-3p
ENST00000249883	miR-185-5p
ENST00000249883	miR-28-5p/708-5p
ENST00000249883	miR-331-3p
ENST00000249883	miR-378a-5p
ENST00000249883	miR-505-5p
ENST00000249883	miR-505-5p
ENST00000250101	miR-28-3p
ENST00000250101	miR-331-5p
ENST00000250101	miR-378a-5p
ENST00000250373	miR-185-3p
ENST00000250373	miR-185-3p
ENST00000250373	miR-185-3p
ENST00000250373	miR-185-5p
ENST00000250373	miR-185-5p
ENST00000250373	miR-324-3p/1913
ENST00000250373	miR-433-5p
ENST00000250373	miR-505-5p
ENST00000250373	miR-505-5p
ENST00000251081	miR-185-5p
ENST00000251081	miR-188-5p
ENST00000251081	miR-324-5p
ENST00000251081	miR-340-5p
ENST00000251195	miR-324-3p/1913
ENST00000251195	miR-324-3p/1913
ENST00000251195	miR-331-3p
ENST00000251195	miR-378a-5p
ENST00000251343	miR-127-3p
ENST00000251343	miR-127-5p
ENST00000251343	miR-185-3p
ENST00000251343	miR-188-3p
ENST00000251343	miR-28-5p/708-5p
ENST00000251343	miR-324-3p/1913
ENST00000251343	miR-324-3p/1913
ENST00000251343	miR-331-3p
ENST00000251343	miR-378a-5p
ENST00000251343	miR-378a-5p
ENST00000251343	miR-505-3p
ENST00000251343	miR-505-3p
ENST00000251343	miR-505-5p
ENST00000251343	miR-542-3p
ENST00000251343	miR-542-5p
ENST00000251496	miR-185-5p
ENST00000251496	miR-188-3p
ENST00000251496	miR-324-3p/1913
ENST00000251496	miR-340-5p
ENST00000251496	miR-671-5p
ENST00000252087	miR-185-3p
ENST00000252087	miR-185-3p
ENST00000252087	miR-331-3p
ENST00000252087	miR-331-3p
ENST00000252087	miR-433-3p
ENST00000252087	miR-505-3p
ENST00000252102	miR-185-3p
ENST00000252102	miR-324-3p/1913
ENST00000252108	miR-127-5p
ENST00000252108	miR-127-5p
ENST00000252108	miR-28-3p
ENST00000252108	miR-28-3p
ENST00000252108	miR-331-5p
ENST00000252108	miR-340-5p
ENST00000252108	miR-340-5p
ENST00000252108	miR-340-5p
ENST00000252108	miR-505-3p
ENST00000252108	miR-542-3p
ENST00000252108	miR-671-5p
ENST00000253122	miR-185-3p
ENST00000253122	miR-185-3p
ENST00000253122	miR-185-3p
ENST00000253122	miR-185-5p
ENST00000253122	miR-324-3p/1913
ENST00000253122	miR-324-5p
ENST00000253122	miR-331-3p
ENST00000253122	miR-331-3p
ENST00000253122	miR-340-3p/6827-3p
ENST00000253122	miR-340-3p/6827-3p
ENST00000253122	miR-340-5p
ENST00000253122	miR-423-5p
ENST00000253122	miR-542-3p
ENST00000253122	miR-542-5p
ENST00000253122	miR-671-5p
ENST00000253122	miR-671-5p
ENST00000254051	miR-127-5p
ENST00000254051	miR-185-3p
ENST00000254051	miR-185-3p
ENST00000254051	miR-185-3p
ENST00000254051	miR-185-5p
ENST00000254051	miR-185-5p
ENST00000254051	miR-185-5p
ENST00000254051	miR-185-5p
ENST00000254051	miR-185-5p
ENST00000254051	miR-185-5p
ENST00000254051	miR-28-5p/708-5p
ENST00000254051	miR-28-5p/708-5p
ENST00000254051	miR-28-5p/708-5p
ENST00000254051	miR-324-3p/1913
ENST00000254051	miR-331-3p
ENST00000254051	miR-331-3p
ENST00000254051	miR-331-5p
ENST00000254051	miR-340-5p
ENST00000254051	miR-423-5p
ENST00000254051	miR-423-5p
ENST00000254051	miR-433-3p
ENST00000254051	miR-505-3p
ENST00000254051	miR-505-3p
ENST00000254051	miR-505-5p
ENST00000254051	miR-542-3p
ENST00000254051	miR-542-5p
ENST00000254051	miR-671-5p
ENST00000254260	miR-28-5p/708-5p
ENST00000254260	miR-340-5p
ENST00000254260	miR-505-3p
ENST00000254260	miR-505-3p
ENST00000254508	miR-127-5p
ENST00000254508	miR-28-5p/708-5p
ENST00000254508	miR-378a-5p
ENST00000254508	miR-423-5p
ENST00000254644	miR-331-5p
ENST00000254644	miR-340-5p
ENST00000254644	miR-340-5p
ENST00000254644	miR-505-3p
ENST00000254644	miR-505-5p
ENST00000254667	miR-185-3p
ENST00000254667	miR-185-3p
ENST00000254667	miR-185-5p
ENST00000254667	miR-185-5p
ENST00000254667	miR-340-5p
ENST00000254667	miR-340-5p
ENST00000254667	miR-378a-5p
ENST00000254667	miR-505-3p
ENST00000254742	miR-188-5p
ENST00000254742	miR-340-5p
ENST00000254742	miR-505-3p
ENST00000254803	miR-331-5p
ENST00000254803	miR-340-5p
ENST00000254803	miR-505-3p
ENST00000254803	miR-505-3p
ENST00000254898	miR-185-3p
ENST00000254898	miR-378a-5p
ENST00000254898	miR-505-3p
ENST00000255448	miR-188-3p
ENST00000255448	miR-188-5p
ENST00000255448	miR-28-3p
ENST00000255448	miR-28-3p
ENST00000255448	miR-28-3p
ENST00000255448	miR-28-5p/708-5p
ENST00000255448	miR-28-5p/708-5p
ENST00000255448	miR-324-3p/1913
ENST00000255448	miR-331-3p
ENST00000255448	miR-340-5p
ENST00000255448	miR-433-3p
ENST00000255448	miR-433-3p
ENST00000255448	miR-505-3p
ENST00000255448	miR-671-5p
ENST00000255977	miR-185-5p
ENST00000255977	miR-324-5p
ENST00000255977	miR-423-5p
ENST00000255977	miR-505-3p
ENST00000255977	miR-505-3p
ENST00000255977	miR-505-5p
ENST00000256108	miR-28-3p
ENST00000256108	miR-28-3p
ENST00000256108	miR-340-5p
ENST00000256108	miR-378a-5p
ENST00000256108	miR-423-3p
ENST00000256108	miR-433-3p
ENST00000256108	miR-505-3p
ENST00000256108	miR-505-3p
ENST00000256108	miR-505-3p
ENST00000256151	miR-28-3p
ENST00000256151	miR-331-3p
ENST00000256151	miR-340-5p
ENST00000256151	miR-340-5p
ENST00000256151	miR-433-3p
ENST00000256151	miR-433-3p
ENST00000256151	miR-542-3p
ENST00000256433	miR-127-5p
ENST00000256433	miR-185-5p
ENST00000256433	miR-188-3p
ENST00000256433	miR-28-5p/708-5p
ENST00000256433	miR-433-3p
ENST00000256433	miR-671-5p
ENST00000257181	miR-28-5p/708-5p
ENST00000257181	miR-324-3p/1913
ENST00000257181	miR-324-3p/1913
ENST00000257181	miR-340-3p/6827-3p
ENST00000257181	miR-340-5p
ENST00000257181	miR-340-5p
ENST00000257181	miR-378a-5p
ENST00000257181	miR-378a-5p
ENST00000257181	miR-378a-5p
ENST00000257181	miR-433-3p
ENST00000257181	miR-433-3p
ENST00000257181	miR-505-5p
ENST00000257181	miR-671-3p
ENST00000257209	miR-127-5p
ENST00000257209	miR-185-3p
ENST00000257209	miR-542-3p
ENST00000257527	miR-185-3p
ENST00000257527	miR-185-5p
ENST00000257527	miR-188-5p
ENST00000257527	miR-28-5p/708-5p
ENST00000257527	miR-331-3p
ENST00000257527	miR-331-3p
ENST00000257527	miR-378a-5p
ENST00000257527	miR-423-5p
ENST00000257527	miR-423-5p
ENST00000257527	miR-505-3p
ENST00000257527	miR-505-5p
ENST00000257527	miR-671-5p
ENST00000257527	miR-671-5p
ENST00000257552	miR-185-3p
ENST00000257552	miR-185-3p
ENST00000257552	miR-185-5p
ENST00000257552	miR-185-5p
ENST00000257552	miR-188-3p
ENST00000257552	miR-324-3p/1913
ENST00000257552	miR-331-3p
ENST00000257552	miR-331-3p
ENST00000257552	miR-423-5p
ENST00000257552	miR-423-5p
ENST00000257552	miR-423-5p
ENST00000257552	miR-433-3p
ENST00000257552	miR-505-5p
ENST00000257897	miR-185-3p
ENST00000257897	miR-185-3p
ENST00000257897	miR-185-5p
ENST00000257897	miR-188-3p
ENST00000257897	miR-188-5p
ENST00000257897	miR-28-5p/708-5p
ENST00000257897	miR-324-3p/1913
ENST00000257897	miR-423-5p
ENST00000257897	miR-423-5p
ENST00000257897	miR-433-5p
ENST00000257897	miR-505-5p
ENST00000257909	miR-185-3p
ENST00000257909	miR-28-5p/708-5p
ENST00000257909	miR-324-3p/1913
ENST00000257909	miR-542-3p
ENST00000257909	miR-671-5p
ENST00000258201	miR-28-5p/708-5p
ENST00000258436	miR-185-5p
ENST00000258436	miR-188-5p
ENST00000258436	miR-324-3p/1913
ENST00000258436	miR-331-5p
ENST00000258436	miR-340-5p
ENST00000258436	miR-340-5p
ENST00000258436	miR-378a-5p
ENST00000258436	miR-378a-5p
ENST00000258436	miR-505-3p
ENST00000258436	miR-505-5p
ENST00000258436	miR-542-5p
ENST00000258436	miR-671-5p
ENST00000258436	miR-671-5p
ENST00000258494	miR-185-5p
ENST00000258494	miR-188-5p
ENST00000258494	miR-28-5p/708-5p
ENST00000258494	miR-331-3p
ENST00000258494	miR-340-5p
ENST00000258494	miR-340-5p
ENST00000258494	miR-340-5p
ENST00000258494	miR-433-3p
ENST00000258494	miR-505-3p
ENST00000258526	miR-188-3p
ENST00000258526	miR-188-5p
ENST00000258526	miR-340-5p
ENST00000258526	miR-505-3p
ENST00000258729	miR-127-5p
ENST00000258729	miR-28-5p/708-5p
ENST00000258729	miR-331-5p
ENST00000258729	miR-331-5p
ENST00000258729	miR-340-5p
ENST00000258733	miR-127-5p
ENST00000258733	miR-185-5p
ENST00000258733	miR-188-3p
ENST00000258733	miR-433-3p
ENST00000258774	miR-28-5p/708-5p
ENST00000258774	miR-340-3p/6827-3p
ENST00000258774	miR-340-3p/6827-3p
ENST00000258774	miR-340-3p/6827-3p
ENST00000258774	miR-340-5p
ENST00000258774	miR-378a-5p
ENST00000258774	miR-433-3p
ENST00000258774	miR-505-3p
ENST00000258774	miR-542-3p
ENST00000258774	miR-542-3p
ENST00000258774	miR-542-3p
ENST00000258774	miR-542-3p
ENST00000258787	miR-185-3p
ENST00000258787	miR-185-3p
ENST00000258787	miR-185-3p
ENST00000258787	miR-185-3p
ENST00000258787	miR-185-3p
ENST00000258787	miR-185-3p
ENST00000258787	miR-185-3p
ENST00000258787	miR-185-3p
ENST00000258787	miR-185-3p
ENST00000258787	miR-185-3p
ENST00000258787	miR-185-3p
ENST00000258787	miR-185-3p
ENST00000258787	miR-185-3p
ENST00000258787	miR-185-3p
ENST00000258787	miR-185-3p
ENST00000258787	miR-185-3p
ENST00000258787	miR-185-3p
ENST00000258787	miR-185-3p
ENST00000258787	miR-185-3p
ENST00000258787	miR-185-3p
ENST00000258787	miR-185-5p
ENST00000258787	miR-188-5p
ENST00000258787	miR-28-5p/708-5p
ENST00000258787	miR-28-5p/708-5p
ENST00000258787	miR-423-5p
ENST00000258787	miR-423-5p
ENST00000258787	miR-423-5p
ENST00000258787	miR-423-5p
ENST00000258787	miR-423-5p
ENST00000258787	miR-423-5p
ENST00000258787	miR-423-5p
ENST00000258787	miR-423-5p
ENST00000258787	miR-423-5p
ENST00000258787	miR-423-5p
ENST00000258787	miR-423-5p
ENST00000258787	miR-423-5p
ENST00000258787	miR-423-5p
ENST00000258787	miR-423-5p
ENST00000258787	miR-423-5p
ENST00000258787	miR-423-5p
ENST00000258787	miR-423-5p
ENST00000258787	miR-423-5p
ENST00000258787	miR-423-5p
ENST00000258787	miR-423-5p
ENST00000258787	miR-542-3p
ENST00000258888	miR-185-5p
ENST00000258888	miR-185-5p
ENST00000258888	miR-188-5p
ENST00000258888	miR-324-3p/1913
ENST00000258888	miR-324-3p/1913
ENST00000258888	miR-324-3p/1913
ENST00000258888	miR-324-5p
ENST00000258888	miR-331-3p
ENST00000258888	miR-340-5p
ENST00000258888	miR-340-5p
ENST00000258888	miR-378a-5p
ENST00000258888	miR-423-5p
ENST00000258888	miR-505-3p
ENST00000258888	miR-505-3p
ENST00000258888	miR-505-5p
ENST00000258888	miR-505-5p
ENST00000258888	miR-505-5p
ENST00000258888	miR-542-3p
ENST00000258888	miR-671-5p
ENST00000258975	miR-127-5p
ENST00000258975	miR-185-3p
ENST00000258975	miR-185-3p
ENST00000258975	miR-185-5p
ENST00000258975	miR-185-5p
ENST00000258975	miR-188-3p
ENST00000258975	miR-28-5p/708-5p
ENST00000258975	miR-28-5p/708-5p
ENST00000258975	miR-28-5p/708-5p
ENST00000258975	miR-324-3p/1913
ENST00000258975	miR-324-5p
ENST00000258975	miR-331-3p
ENST00000258975	miR-340-5p
ENST00000259008	miR-127-5p
ENST00000259008	miR-185-5p
ENST00000259008	miR-188-3p
ENST00000259008	miR-188-5p
ENST00000259008	miR-28-3p
ENST00000259008	miR-28-3p
ENST00000259008	miR-340-5p
ENST00000259008	miR-340-5p
ENST00000259008	miR-340-5p
ENST00000259008	miR-378a-5p
ENST00000259008	miR-433-3p
ENST00000259008	miR-505-3p
ENST00000259008	miR-542-3p
ENST00000259008	miR-671-5p
ENST00000259053	miR-185-5p
ENST00000259053	miR-28-3p
ENST00000259053	miR-331-5p
ENST00000259053	miR-340-3p/6827-3p
ENST00000259053	miR-340-5p
ENST00000259053	miR-340-5p
ENST00000259053	miR-340-5p
ENST00000259053	miR-542-3p
ENST00000259053	miR-542-3p
ENST00000259351	miR-185-3p
ENST00000259351	miR-185-5p
ENST00000259351	miR-185-5p
ENST00000259351	miR-188-3p
ENST00000259351	miR-188-5p
ENST00000259351	miR-324-3p/1913
ENST00000259351	miR-331-3p
ENST00000259351	miR-433-3p
ENST00000259351	miR-505-3p
ENST00000259351	miR-542-3p
ENST00000259351	miR-542-3p
ENST00000259351	miR-542-3p
ENST00000259351	miR-542-5p
ENST00000259351	miR-671-5p
ENST00000259351	miR-671-5p
ENST00000259365	miR-185-3p
ENST00000259365	miR-188-5p
ENST00000259365	miR-331-3p
ENST00000259365	miR-340-5p
ENST00000259365	miR-423-3p
ENST00000259365	miR-423-5p
ENST00000259632	miR-127-5p
ENST00000259632	miR-505-5p
ENST00000259939	miR-127-5p
ENST00000259939	miR-185-3p
ENST00000259939	miR-185-5p
ENST00000259939	miR-188-5p
ENST00000259939	miR-331-3p
ENST00000259939	miR-331-3p
ENST00000259939	miR-340-5p
ENST00000259939	miR-340-5p
ENST00000259939	miR-340-5p
ENST00000259939	miR-340-5p
ENST00000259939	miR-378a-5p
ENST00000259939	miR-378a-5p
ENST00000259939	miR-378a-5p
ENST00000259939	miR-433-3p
ENST00000259939	miR-433-3p
ENST00000259939	miR-505-3p
ENST00000259963	miR-188-5p
ENST00000259963	miR-340-5p
ENST00000259963	miR-505-3p
ENST00000259963	miR-505-3p
ENST00000260113	miR-127-5p
ENST00000260113	miR-28-3p
ENST00000260113	miR-324-5p
ENST00000260113	miR-331-5p
ENST00000260113	miR-331-5p
ENST00000260113	miR-340-5p
ENST00000260113	miR-340-5p
ENST00000260113	miR-378a-5p
ENST00000260113	miR-423-5p
ENST00000260113	miR-433-3p
ENST00000260113	miR-505-3p
ENST00000260113	miR-505-3p
ENST00000260113	miR-505-3p
ENST00000260113	miR-671-5p
ENST00000260270	miR-127-5p
ENST00000260270	miR-127-5p
ENST00000260270	miR-185-3p
ENST00000260270	miR-188-5p
ENST00000260270	miR-188-5p
ENST00000260270	miR-28-3p
ENST00000260270	miR-331-5p
ENST00000260270	miR-340-5p
ENST00000260270	miR-340-5p
ENST00000260270	miR-340-5p
ENST00000260270	miR-340-5p
ENST00000260270	miR-542-3p
ENST00000260283	miR-188-3p
ENST00000260283	miR-188-5p
ENST00000260283	miR-340-3p/6827-3p
ENST00000260283	miR-340-5p
ENST00000260283	miR-378a-5p
ENST00000260283	miR-378a-5p
ENST00000260283	miR-505-3p
ENST00000260283	miR-505-3p
ENST00000260283	miR-671-5p
ENST00000260359	miR-127-5p
ENST00000260359	miR-542-3p
ENST00000260382	miR-324-3p/1913
ENST00000260382	miR-324-5p
ENST00000260402	miR-185-3p
ENST00000260402	miR-185-3p
ENST00000260402	miR-185-3p
ENST00000260402	miR-188-3p
ENST00000260402	miR-324-3p/1913
ENST00000260402	miR-324-3p/1913
ENST00000260402	miR-671-5p
ENST00000260404	miR-127-5p
ENST00000260404	miR-185-3p
ENST00000260404	miR-185-3p
ENST00000260404	miR-185-3p
ENST00000260404	miR-185-5p
ENST00000260404	miR-185-5p
ENST00000260404	miR-185-5p
ENST00000260404	miR-185-5p
ENST00000260404	miR-188-5p
ENST00000260404	miR-324-3p/1913
ENST00000260404	miR-324-3p/1913
ENST00000260404	miR-378a-5p
ENST00000260404	miR-423-5p
ENST00000260404	miR-423-5p
ENST00000260404	miR-423-5p
ENST00000260404	miR-671-5p
ENST00000260649	miR-127-5p
ENST00000260665	miR-127-5p
ENST00000260665	miR-185-5p
ENST00000260665	miR-331-3p
ENST00000260665	miR-331-3p
ENST00000260665	miR-340-3p/6827-3p
ENST00000260665	miR-340-5p
ENST00000260665	miR-378a-5p
ENST00000260665	miR-505-3p
ENST00000260665	miR-505-3p
ENST00000260702	miR-185-3p
ENST00000260702	miR-28-5p/708-5p
ENST00000260702	miR-378a-5p
ENST00000260810	miR-505-3p
ENST00000260947	miR-188-3p
ENST00000260947	miR-340-5p
ENST00000260947	miR-340-5p
ENST00000260947	miR-340-5p
ENST00000260947	miR-378a-5p
ENST00000260947	miR-433-3p
ENST00000260947	miR-433-3p
ENST00000260947	miR-505-3p
ENST00000261037	miR-127-5p
ENST00000261037	miR-188-5p
ENST00000261037	miR-331-3p
ENST00000261037	miR-340-5p
ENST00000261037	miR-542-3p
ENST00000261037	miR-671-3p
ENST00000261037	miR-671-5p
ENST00000261200	miR-28-3p
ENST00000261200	miR-324-3p/1913
ENST00000261200	miR-331-5p
ENST00000261200	miR-340-5p
ENST00000261200	miR-340-5p
ENST00000261200	miR-340-5p
ENST00000261200	miR-378a-5p
ENST00000261200	miR-378a-5p
ENST00000261200	miR-423-5p
ENST00000261200	miR-433-3p
ENST00000261200	miR-542-3p
ENST00000261207	miR-188-3p
ENST00000261207	miR-188-5p
ENST00000261207	miR-331-5p
ENST00000261207	miR-671-5p
ENST00000261211	miR-185-3p
ENST00000261211	miR-340-5p
ENST00000261211	miR-378a-5p
ENST00000261211	miR-433-3p
ENST00000261211	miR-542-3p
ENST00000261226	miR-127-5p
ENST00000261226	miR-127-5p
ENST00000261226	miR-185-5p
ENST00000261226	miR-185-5p
ENST00000261226	miR-185-5p
ENST00000261226	miR-188-5p
ENST00000261226	miR-331-3p
ENST00000261226	miR-340-5p
ENST00000261226	miR-378a-5p
ENST00000261226	miR-423-5p
ENST00000261226	miR-433-3p
ENST00000261226	miR-433-3p
ENST00000261226	miR-433-3p
ENST00000261226	miR-505-3p
ENST00000261226	miR-542-3p
ENST00000261233	miR-127-5p
ENST00000261233	miR-185-5p
ENST00000261233	miR-185-5p
ENST00000261233	miR-188-5p
ENST00000261233	miR-28-3p
ENST00000261233	miR-28-3p
ENST00000261233	miR-28-5p/708-5p
ENST00000261233	miR-340-3p/6827-3p
ENST00000261233	miR-340-3p/6827-3p
ENST00000261233	miR-340-5p
ENST00000261233	miR-340-5p
ENST00000261233	miR-340-5p
ENST00000261233	miR-340-5p
ENST00000261233	miR-340-5p
ENST00000261233	miR-340-5p
ENST00000261233	miR-378a-5p
ENST00000261233	miR-378a-5p
ENST00000261233	miR-433-3p
ENST00000261233	miR-505-3p
ENST00000261233	miR-505-3p
ENST00000261233	miR-505-3p
ENST00000261233	miR-505-5p
ENST00000261233	miR-505-5p
ENST00000261233	miR-671-5p
ENST00000261250	miR-185-3p
ENST00000261250	miR-185-5p
ENST00000261250	miR-185-5p
ENST00000261250	miR-188-3p
ENST00000261250	miR-188-3p
ENST00000261250	miR-188-5p
ENST00000261250	miR-324-3p/1913
ENST00000261250	miR-331-3p
ENST00000261250	miR-340-3p/6827-3p
ENST00000261250	miR-340-5p
ENST00000261250	miR-340-5p
ENST00000261250	miR-378a-5p
ENST00000261250	miR-433-3p
ENST00000261250	miR-505-3p
ENST00000261326	miR-185-5p
ENST00000261326	miR-185-5p
ENST00000261326	miR-188-3p
ENST00000261326	miR-324-3p/1913
ENST00000261326	miR-331-3p
ENST00000261326	miR-378a-5p
ENST00000261326	miR-378a-5p
ENST00000261326	miR-378a-5p
ENST00000261326	miR-433-3p
ENST00000261326	miR-505-3p
ENST00000261326	miR-505-3p
ENST00000261326	miR-505-5p
ENST00000261326	miR-542-3p
ENST00000261326	miR-671-5p
ENST00000261332	miR-185-5p
ENST00000261332	miR-188-3p
ENST00000261332	miR-331-3p
ENST00000261332	miR-331-5p
ENST00000261332	miR-331-5p
ENST00000261332	miR-340-5p
ENST00000261332	miR-340-5p
ENST00000261332	miR-340-5p
ENST00000261332	miR-340-5p
ENST00000261332	miR-433-5p
ENST00000261332	miR-505-3p
ENST00000261368	miR-28-5p/708-5p
ENST00000261368	miR-324-3p/1913
ENST00000261368	miR-378a-5p
ENST00000261439	miR-185-5p
ENST00000261439	miR-185-5p
ENST00000261439	miR-188-3p
ENST00000261439	miR-324-3p/1913
ENST00000261439	miR-340-5p
ENST00000261439	miR-378a-5p
ENST00000261439	miR-505-3p
ENST00000261439	miR-542-3p
ENST00000261464	miR-188-3p
ENST00000261464	miR-340-3p/6827-3p
ENST00000261464	miR-340-5p
ENST00000261464	miR-340-5p
ENST00000261464	miR-378a-5p
ENST00000261464	miR-433-3p
ENST00000261464	miR-505-5p
ENST00000261491	miR-127-5p
ENST00000261491	miR-185-5p
ENST00000261491	miR-185-5p
ENST00000261491	miR-185-5p
ENST00000261491	miR-185-5p
ENST00000261491	miR-188-3p
ENST00000261491	miR-188-3p
ENST00000261491	miR-188-3p
ENST00000261491	miR-188-5p
ENST00000261491	miR-188-5p
ENST00000261491	miR-28-5p/708-5p
ENST00000261491	miR-324-5p
ENST00000261491	miR-331-5p
ENST00000261491	miR-331-5p
ENST00000261491	miR-331-5p
ENST00000261491	miR-331-5p
ENST00000261491	miR-331-5p
ENST00000261491	miR-340-5p
ENST00000261491	miR-340-5p
ENST00000261491	miR-340-5p
ENST00000261491	miR-340-5p
ENST00000261491	miR-340-5p
ENST00000261491	miR-340-5p
ENST00000261491	miR-340-5p
ENST00000261491	miR-378a-5p
ENST00000261491	miR-378a-5p
ENST00000261491	miR-378a-5p
ENST00000261491	miR-378a-5p
ENST00000261491	miR-433-3p
ENST00000261491	miR-433-5p
ENST00000261491	miR-505-3p
ENST00000261491	miR-505-3p
ENST00000261491	miR-505-3p
ENST00000261491	miR-505-3p
ENST00000261491	miR-505-3p
ENST00000261491	miR-505-3p
ENST00000261491	miR-505-3p
ENST00000261491	miR-505-5p
ENST00000261491	miR-542-3p
ENST00000261491	miR-542-3p
ENST00000261491	miR-542-3p
ENST00000261497	miR-185-3p
ENST00000261497	miR-185-5p
ENST00000261497	miR-28-3p
ENST00000261497	miR-28-5p/708-5p
ENST00000261497	miR-324-3p/1913
ENST00000261497	miR-324-5p
ENST00000261497	miR-340-5p
ENST00000261497	miR-378a-5p
ENST00000261497	miR-378a-5p
ENST00000261497	miR-423-5p
ENST00000261497	miR-433-3p
ENST00000261497	miR-505-5p
ENST00000261497	miR-505-5p
ENST00000261499	miR-324-3p/1913
ENST00000261596	miR-185-3p
ENST00000261596	miR-188-3p
ENST00000261596	miR-28-3p
ENST00000261596	miR-28-5p/708-5p
ENST00000261596	miR-28-5p/708-5p
ENST00000261596	miR-324-5p
ENST00000261596	miR-378a-5p
ENST00000261596	miR-423-3p
ENST00000261596	miR-505-3p
ENST00000261596	miR-505-3p
ENST00000261596	miR-505-3p
ENST00000261596	miR-505-3p
ENST00000261596	miR-671-5p
ENST00000261674	miR-185-5p
ENST00000261883	miR-127-5p
ENST00000261883	miR-324-3p/1913
ENST00000261883	miR-542-3p
ENST00000262039	miR-188-3p
ENST00000262039	miR-188-3p
ENST00000262039	miR-324-3p/1913
ENST00000262039	miR-324-5p
ENST00000262039	miR-331-3p
ENST00000262039	miR-340-5p
ENST00000262039	miR-340-5p
ENST00000262039	miR-340-5p
ENST00000262039	miR-378a-5p
ENST00000262039	miR-378a-5p
ENST00000262039	miR-433-3p
ENST00000262039	miR-433-3p
ENST00000262039	miR-433-3p
ENST00000262039	miR-505-3p
ENST00000262039	miR-505-3p
ENST00000262039	miR-505-5p
ENST00000262039	miR-542-3p
ENST00000262039	miR-542-3p
ENST00000262109	miR-28-5p/708-5p
ENST00000262133	miR-340-5p
ENST00000262133	miR-340-5p
ENST00000262133	miR-505-3p
ENST00000262134	miR-127-5p
ENST00000262134	miR-185-3p
ENST00000262134	miR-188-3p
ENST00000262134	miR-340-5p
ENST00000262134	miR-433-3p
ENST00000262134	miR-433-3p
ENST00000262134	miR-505-3p
ENST00000262134	miR-505-3p
ENST00000262134	miR-505-3p
ENST00000262134	miR-542-3p
ENST00000262144	miR-185-3p
ENST00000262144	miR-28-3p
ENST00000262144	miR-28-3p
ENST00000262144	miR-331-3p
ENST00000262144	miR-378a-5p
ENST00000262144	miR-378a-5p
ENST00000262144	miR-423-3p
ENST00000262144	miR-505-5p
ENST00000262144	miR-505-5p
ENST00000262144	miR-542-3p
ENST00000262207	miR-185-3p
ENST00000262207	miR-188-5p
ENST00000262207	miR-28-3p
ENST00000262207	miR-340-5p
ENST00000262259	miR-185-5p
ENST00000262259	miR-185-5p
ENST00000262259	miR-188-3p
ENST00000262259	miR-188-3p
ENST00000262259	miR-188-3p
ENST00000262259	miR-188-3p
ENST00000262259	miR-324-5p
ENST00000262259	miR-331-3p
ENST00000262259	miR-340-3p/6827-3p
ENST00000262259	miR-340-3p/6827-3p
ENST00000262259	miR-340-5p
ENST00000262259	miR-340-5p
ENST00000262259	miR-340-5p
ENST00000262259	miR-378a-5p
ENST00000262259	miR-423-5p
ENST00000262259	miR-423-5p
ENST00000262259	miR-423-5p
ENST00000262259	miR-433-3p
ENST00000262259	miR-433-5p
ENST00000262259	miR-505-5p
ENST00000262259	miR-505-5p
ENST00000262288	miR-331-3p
ENST00000262315	miR-340-5p
ENST00000262318	miR-127-5p
ENST00000262318	miR-185-3p
ENST00000262318	miR-185-3p
ENST00000262318	miR-423-5p
ENST00000262318	miR-423-5p
ENST00000262318	miR-423-5p
ENST00000262318	miR-505-5p
ENST00000262348	miR-185-3p
ENST00000262348	miR-185-5p
ENST00000262348	miR-188-5p
ENST00000262348	miR-324-5p
ENST00000262348	miR-331-3p
ENST00000262348	miR-331-5p
ENST00000262348	miR-423-5p
ENST00000262348	miR-505-3p
ENST00000262424	miR-185-3p
ENST00000262424	miR-185-3p
ENST00000262424	miR-185-3p
ENST00000262424	miR-185-3p
ENST00000262424	miR-185-5p
ENST00000262424	miR-188-3p
ENST00000262424	miR-188-3p
ENST00000262424	miR-188-3p
ENST00000262424	miR-188-5p
[truncated: 13,424 more rows]

## Sheet: Therian Origin
Transcript	miRNA
ENST00000003302	miR-340-5p
ENST00000005178	miR-340-5p		Note: This is therian miRNAs and transcripts that gained uterine expression on the therian node
ENST00000005178	miR-340-5p
ENST00000006053	miR-671-5p
ENST00000014914	miR-671-5p
ENST00000024061	miR-340-3p/6827-3p		585 total genes
ENST00000024061	miR-671-5p
ENST00000024061	miR-671-5p
ENST00000024061	miR-671-5p
ENST00000037869	miR-340-5p
ENST00000157600	miR-340-5p
ENST00000190611	miR-340-5p
ENST00000190611	miR-340-5p
ENST00000203556	miR-340-3p/6827-3p
ENST00000215838	miR-340-5p
ENST00000216122	miR-671-5p
ENST00000216218	miR-671-5p
ENST00000216264	miR-340-5p
ENST00000216487	miR-340-3p/6827-3p
ENST00000216487	miR-340-3p/6827-3p
ENST00000219069	miR-671-5p
ENST00000219343	miR-340-5p
ENST00000219478	miR-340-3p/6827-3p
ENST00000219689	miR-340-3p/6827-3p
ENST00000219689	miR-671-5p
ENST00000220166	miR-671-5p
ENST00000220325	miR-340-5p
ENST00000220325	miR-671-5p
ENST00000220562	miR-671-3p
ENST00000220562	miR-671-5p
ENST00000221770	miR-340-3p/6827-3p
ENST00000221770	miR-671-5p
ENST00000221891	miR-340-3p/6827-3p
ENST00000222120	miR-340-5p
ENST00000222120	miR-671-5p
ENST00000222329	miR-340-5p
ENST00000225296	miR-340-3p/6827-3p
ENST00000225296	miR-671-5p
ENST00000225567	miR-340-5p
ENST00000227752	miR-671-5p
ENST00000227752	miR-671-5p
ENST00000229314	miR-340-5p
ENST00000229314	miR-340-5p
ENST00000229314	miR-340-5p
ENST00000229922	miR-340-5p
ENST00000231484	miR-340-5p
ENST00000231484	miR-340-5p
ENST00000235090	miR-340-5p
ENST00000235090	miR-340-5p
ENST00000235090	miR-340-5p
ENST00000235090	miR-671-5p
ENST00000235090	miR-671-5p
ENST00000236147	miR-340-5p
ENST00000236147	miR-671-5p
ENST00000237172	miR-340-5p
ENST00000237289	miR-340-5p
ENST00000237289	miR-340-5p
ENST00000237612	miR-340-3p/6827-3p
ENST00000237612	miR-340-5p
ENST00000237612	miR-340-5p
ENST00000237612	miR-340-5p
ENST00000237612	miR-340-5p
ENST00000238738	miR-671-5p
ENST00000238738	miR-671-5p
ENST00000239026	miR-340-5p
ENST00000239367	miR-340-5p
ENST00000240423	miR-340-5p
ENST00000240423	miR-340-5p
ENST00000241436	miR-340-5p
ENST00000241436	miR-340-5p
ENST00000241436	miR-340-5p
ENST00000241436	miR-340-5p
ENST00000241436	miR-340-5p
ENST00000241453	miR-340-5p
ENST00000242067	miR-340-5p
ENST00000242067	miR-340-5p
ENST00000242067	miR-340-5p
ENST00000242159	miR-671-5p
ENST00000242208	miR-340-5p
ENST00000243167	miR-340-3p/6827-3p
ENST00000243167	miR-671-5p
ENST00000243389	miR-340-5p
ENST00000243389	miR-671-5p
ENST00000243389	miR-671-5p
ENST00000243389	miR-671-5p
ENST00000245414	miR-340-5p
ENST00000245414	miR-340-5p
ENST00000246006	miR-340-5p
ENST00000246006	miR-671-5p
ENST00000246006	miR-671-5p
ENST00000246069	miR-340-5p
ENST00000246069	miR-671-5p
ENST00000246229	miR-340-5p
ENST00000246229	miR-340-5p
ENST00000246229	miR-671-5p
ENST00000246229	miR-671-5p
ENST00000247225	miR-340-5p
ENST00000247225	miR-340-5p
ENST00000248598	miR-340-3p/6827-3p
ENST00000248598	miR-340-5p
ENST00000248598	miR-340-5p
ENST00000248598	miR-340-5p
ENST00000249299	miR-340-3p/6827-3p
ENST00000249299	miR-340-5p
ENST00000249299	miR-340-5p
ENST00000249299	miR-340-5p
ENST00000249299	miR-340-5p
ENST00000249299	miR-340-5p
ENST00000249299	miR-340-5p
ENST00000249299	miR-340-5p
ENST00000249299	miR-340-5p
ENST00000249299	miR-340-5p
ENST00000249299	miR-340-5p
ENST00000249749	miR-340-5p
ENST00000249749	miR-340-5p
ENST00000249749	miR-671-3p
ENST00000249749	miR-671-5p
ENST00000251081	miR-340-5p
ENST00000252108	miR-340-5p
ENST00000252108	miR-340-5p
ENST00000252108	miR-340-5p
ENST00000252108	miR-671-5p
ENST00000254644	miR-340-5p
ENST00000254644	miR-340-5p
ENST00000254742	miR-340-5p
ENST00000254803	miR-340-5p
ENST00000256108	miR-340-5p
ENST00000256151	miR-340-5p
ENST00000256151	miR-340-5p
ENST00000256433	miR-671-5p
ENST00000257527	miR-671-5p
ENST00000257527	miR-671-5p
ENST00000258436	miR-340-5p
ENST00000258436	miR-340-5p
ENST00000258436	miR-671-5p
ENST00000258436	miR-671-5p
ENST00000258526	miR-340-5p
ENST00000258729	miR-340-5p
ENST00000258774	miR-340-3p/6827-3p
ENST00000258774	miR-340-3p/6827-3p
ENST00000258774	miR-340-3p/6827-3p
ENST00000258774	miR-340-5p
ENST00000258888	miR-340-5p
ENST00000258888	miR-340-5p
ENST00000258888	miR-671-5p
ENST00000259008	miR-340-5p
ENST00000259008	miR-340-5p
ENST00000259008	miR-340-5p
ENST00000259008	miR-671-5p
ENST00000259365	miR-340-5p
ENST00000259963	miR-340-5p
ENST00000260270	miR-340-5p
ENST00000260270	miR-340-5p
ENST00000260270	miR-340-5p
ENST00000260270	miR-340-5p
ENST00000260283	miR-340-3p/6827-3p
ENST00000260283	miR-340-5p
ENST00000260283	miR-671-5p
ENST00000260402	miR-671-5p
ENST00000260404	miR-671-5p
ENST00000260665	miR-340-3p/6827-3p
ENST00000260665	miR-340-5p
ENST00000260947	miR-340-5p
ENST00000260947	miR-340-5p
ENST00000260947	miR-340-5p
ENST00000261037	miR-340-5p
ENST00000261037	miR-671-3p
ENST00000261037	miR-671-5p
ENST00000261200	miR-340-5p
ENST00000261200	miR-340-5p
ENST00000261200	miR-340-5p
ENST00000261207	miR-671-5p
ENST00000261226	miR-340-5p
ENST00000261326	miR-671-5p
ENST00000261332	miR-340-5p
ENST00000261332	miR-340-5p
ENST00000261332	miR-340-5p
ENST00000261332	miR-340-5p
ENST00000261439	miR-340-5p
ENST00000261491	miR-340-5p
ENST00000261491	miR-340-5p
ENST00000261491	miR-340-5p
ENST00000261491	miR-340-5p
ENST00000261491	miR-340-5p
ENST00000261491	miR-340-5p
ENST00000261491	miR-340-5p
ENST00000261497	miR-340-5p
ENST00000261596	miR-671-5p
ENST00000262039	miR-340-5p
ENST00000262039	miR-340-5p
ENST00000262039	miR-340-5p
ENST00000262133	miR-340-5p
ENST00000262133	miR-340-5p
ENST00000262207	miR-340-5p
ENST00000262315	miR-340-5p
ENST00000262424	miR-340-3p/6827-3p
ENST00000262424	miR-671-5p
ENST00000262424	miR-671-5p
ENST00000262424	miR-671-5p
ENST00000262424	miR-671-5p
ENST00000262605	miR-340-5p
ENST00000262605	miR-671-5p
ENST00000262605	miR-671-5p
ENST00000263071	miR-671-5p
ENST00000263080	miR-340-3p/6827-3p
ENST00000263083	miR-340-5p
ENST00000263238	miR-340-5p
ENST00000263238	miR-340-5p
ENST00000263238	miR-340-5p
ENST00000263238	miR-340-5p
ENST00000263238	miR-340-5p
ENST00000263238	miR-671-5p
ENST00000263686	miR-671-5p
ENST00000264431	miR-340-5p
ENST00000264431	miR-671-5p
ENST00000264433	miR-340-5p
ENST00000264433	miR-340-5p
ENST00000264433	miR-671-5p
ENST00000264433	miR-671-5p
ENST00000264554	miR-340-3p/6827-3p
ENST00000264554	miR-671-5p
ENST00000264613	miR-340-5p
ENST00000264638	miR-340-5p
ENST00000264638	miR-671-5p
ENST00000264663	miR-340-5p
ENST00000264663	miR-340-5p
ENST00000264663	miR-340-5p
ENST00000264663	miR-340-5p
ENST00000264663	miR-340-5p
ENST00000264833	miR-340-5p
ENST00000264848	miR-340-5p
ENST00000264926	miR-340-5p
ENST00000264926	miR-340-5p
ENST00000264926	miR-671-5p
ENST00000264926	miR-671-5p
ENST00000264968	miR-340-5p
ENST00000264968	miR-340-5p
ENST00000264968	miR-340-5p
ENST00000264968	miR-340-5p
ENST00000264968	miR-671-5p
ENST00000265071	miR-340-5p
ENST00000265071	miR-340-5p
ENST00000265071	miR-340-5p
ENST00000265071	miR-671-5p
ENST00000265100	miR-340-5p
ENST00000265100	miR-671-3p
ENST00000265165	miR-671-3p
ENST00000265165	miR-671-5p
ENST00000265641	miR-340-3p/6827-3p
ENST00000265678	miR-671-5p
ENST00000265678	miR-671-5p
ENST00000265678	miR-671-5p
ENST00000265990	miR-340-5p
ENST00000265990	miR-340-5p
ENST00000265990	miR-340-5p
ENST00000266066	miR-671-5p
ENST00000266659	miR-340-5p
ENST00000266659	miR-340-5p
ENST00000266659	miR-340-5p
ENST00000266659	miR-340-5p
ENST00000266659	miR-671-5p
ENST00000266712	miR-340-5p
ENST00000266712	miR-340-5p
ENST00000266712	miR-340-5p
ENST00000266943	miR-671-5p
ENST00000268042	miR-340-5p
ENST00000269228	miR-340-5p
ENST00000269391	miR-671-5p
ENST00000270112	miR-340-5p
ENST00000270139	miR-340-5p
ENST00000270139	miR-671-5p
ENST00000270530	miR-671-5p
ENST00000270530	miR-671-5p
ENST00000270815	miR-340-5p
ENST00000270861	miR-340-5p
ENST00000271877	miR-340-5p
ENST00000272342	miR-340-5p
ENST00000272732	miR-340-5p
ENST00000272732	miR-340-5p
ENST00000272732	miR-671-5p
ENST00000273009	miR-340-3p/6827-3p
ENST00000273359	miR-340-5p
ENST00000273359	miR-340-5p
ENST00000273359	miR-671-5p
ENST00000273859	miR-340-5p
ENST00000273920	miR-340-5p
ENST00000273920	miR-340-5p
ENST00000274532	miR-340-3p/6827-3p
ENST00000274532	miR-340-3p/6827-3p
ENST00000274532	miR-671-5p
ENST00000275262	miR-340-5p
ENST00000275262	miR-340-5p
ENST00000275262	miR-340-5p
ENST00000275262	miR-340-5p
ENST00000275262	miR-340-5p
ENST00000275262	miR-340-5p
ENST00000275262	miR-340-5p
ENST00000275262	miR-340-5p
ENST00000275262	miR-340-5p
ENST00000275262	miR-340-5p
ENST00000275262	miR-340-5p
ENST00000275262	miR-340-5p
ENST00000275262	miR-340-5p
ENST00000275262	miR-671-5p
ENST00000276055	miR-340-3p/6827-3p
ENST00000276055	miR-340-5p
ENST00000276602	miR-340-5p
ENST00000276689	miR-340-5p
ENST00000276704	miR-340-5p
ENST00000278520	miR-340-5p
ENST00000278520	miR-340-5p
ENST00000278568	miR-340-5p
ENST00000278903	miR-340-5p
ENST00000279024	miR-671-5p
ENST00000280258	miR-671-5p
ENST00000280481	miR-340-5p
ENST00000280481	miR-340-5p
ENST00000280481	miR-340-5p
ENST00000280734	miR-671-5p
ENST00000280904	miR-340-5p
ENST00000281017	miR-340-5p
ENST00000281017	miR-340-5p
ENST00000281017	miR-340-5p
ENST00000281441	miR-340-5p
ENST00000282185	miR-340-5p
ENST00000283243	miR-340-5p
ENST00000283243	miR-340-5p
ENST00000283243	miR-671-5p
ENST00000283243	miR-671-5p
ENST00000283928	miR-340-5p
ENST00000283928	miR-340-5p
ENST00000284240	miR-671-5p
ENST00000284509	miR-340-5p
ENST00000284509	miR-671-5p
ENST00000284881	miR-340-5p
ENST00000284881	miR-340-5p
ENST00000284881	miR-671-5p
ENST00000285407	miR-340-3p/6827-3p
ENST00000285407	miR-340-5p
ENST00000285407	miR-671-5p
ENST00000285848	miR-340-5p
ENST00000286201	miR-340-5p
ENST00000289119	miR-340-5p
ENST00000289734	miR-671-5p
ENST00000290866	miR-340-5p
ENST00000290866	miR-671-5p
ENST00000291478	miR-340-5p
ENST00000291478	miR-340-5p
ENST00000291478	miR-340-5p
ENST00000291478	miR-671-3p
ENST00000294064	miR-340-3p/6827-3p
ENST00000294353	miR-340-5p
ENST00000294353	miR-340-5p
ENST00000294353	miR-340-5p
ENST00000294507	miR-340-5p
ENST00000295113	miR-340-5p
ENST00000295124	miR-340-5p
ENST00000295408	miR-340-5p
ENST00000295408	miR-671-5p
ENST00000295802	miR-340-5p
ENST00000295802	miR-340-5p
ENST00000295802	miR-671-5p
ENST00000295927	miR-340-5p
ENST00000296059	miR-671-3p
ENST00000296059	miR-671-5p
ENST00000296096	miR-340-3p/6827-3p
ENST00000296096	miR-671-5p
ENST00000296161	miR-340-3p/6827-3p
ENST00000296161	miR-340-3p/6827-3p
ENST00000296161	miR-340-5p
ENST00000296161	miR-340-5p
ENST00000296161	miR-671-5p
ENST00000296318	miR-340-3p/6827-3p
ENST00000296318	miR-340-5p
ENST00000296318	miR-340-5p
ENST00000296550	miR-671-3p
ENST00000296741	miR-671-5p
ENST00000296785	miR-340-5p
ENST00000296785	miR-340-5p
ENST00000296785	miR-340-5p
ENST00000297029	miR-340-5p
ENST00000297029	miR-340-5p
ENST00000297029	miR-340-5p
ENST00000297592	miR-340-3p/6827-3p
ENST00000297592	miR-340-5p
ENST00000297592	miR-340-5p
ENST00000297592	miR-671-5p
ENST00000298198	miR-340-5p
ENST00000298198	miR-340-5p
ENST00000298198	miR-340-5p
ENST00000298299	miR-340-5p
ENST00000298299	miR-340-5p
ENST00000298317	miR-340-5p
ENST00000299335	miR-340-5p
ENST00000299575	miR-671-3p
ENST00000299575	miR-671-5p
ENST00000300056	miR-340-5p
ENST00000300056	miR-671-5p
ENST00000301671	miR-671-5p
ENST00000301765	miR-340-5p
ENST00000303071	miR-340-5p
ENST00000303071	miR-340-5p
ENST00000303071	miR-340-5p
ENST00000303383	miR-340-5p
ENST00000303383	miR-340-5p
ENST00000303383	miR-340-5p
ENST00000303714	miR-340-5p
ENST00000304056	miR-340-5p
ENST00000304056	miR-671-5p
ENST00000304076	miR-340-5p
ENST00000304685	miR-340-5p
ENST00000304760	miR-340-5p
ENST00000304760	miR-340-5p
ENST00000304760	miR-340-5p
ENST00000304760	miR-340-5p
ENST00000304760	miR-671-5p
ENST00000304788	miR-671-3p
ENST00000304987	miR-671-5p
ENST00000305513	miR-340-5p
ENST00000305737	miR-340-5p
ENST00000305737	miR-340-5p
ENST00000305737	miR-671-5p
ENST00000305737	miR-671-5p
ENST00000305885	miR-340-5p
ENST00000306858	miR-340-5p
ENST00000307145	miR-340-3p/6827-3p
ENST00000307145	miR-340-3p/6827-3p
ENST00000307145	miR-671-5p
ENST00000307864	miR-340-3p/6827-3p
ENST00000307980	miR-340-3p/6827-3p
ENST00000308027	miR-340-3p/6827-3p
ENST00000308027	miR-340-5p
ENST00000308275	miR-340-5p
ENST00000309042	miR-340-5p
ENST00000309042	miR-340-5p
ENST00000309042	miR-340-5p
ENST00000309042	miR-340-5p
ENST00000309822	miR-340-5p
ENST00000309979	miR-671-5p
ENST00000310803	miR-671-5p
ENST00000311124	miR-671-5p
ENST00000311124	miR-671-5p
ENST00000311127	miR-671-5p
ENST00000311151	miR-340-3p/6827-3p
ENST00000311151	miR-671-3p
ENST00000311351	miR-340-5p
ENST00000311489	miR-340-5p
ENST00000311507	miR-340-3p/6827-3p
ENST00000311507	miR-340-3p/6827-3p
ENST00000311507	miR-340-3p/6827-3p
ENST00000313961	miR-340-5p
ENST00000313961	miR-340-5p
ENST00000313961	miR-340-5p
ENST00000313984	miR-340-5p
ENST00000314485	miR-340-5p
ENST00000314583	miR-671-5p
ENST00000315073	miR-671-5p
ENST00000315286	miR-340-5p
ENST00000315927	miR-340-5p
ENST00000315927	miR-340-5p
ENST00000315927	miR-340-5p
ENST00000316334	miR-340-3p/6827-3p
ENST00000316334	miR-340-5p
ENST00000316334	miR-340-5p
ENST00000316364	miR-340-5p
ENST00000316509	miR-671-5p
ENST00000316793	miR-340-5p
ENST00000316793	miR-340-5p
ENST00000316793	miR-340-5p
ENST00000316843	miR-340-3p/6827-3p
ENST00000317361	miR-340-3p/6827-3p
ENST00000317361	miR-340-5p
ENST00000317361	miR-340-5p
ENST00000317361	miR-671-5p
ENST00000317361	miR-671-5p
ENST00000317361	miR-671-5p
ENST00000317449	miR-340-3p/6827-3p
ENST00000317951	miR-671-5p
ENST00000318066	miR-340-3p/6827-3p
ENST00000318066	miR-340-5p
ENST00000318066	miR-340-5p
ENST00000318066	miR-671-5p
ENST00000318121	miR-340-3p/6827-3p
ENST00000318158	miR-671-5p
ENST00000318471	miR-340-5p
ENST00000318471	miR-340-5p
ENST00000318663	miR-340-3p/6827-3p
ENST00000318906	miR-340-5p
ENST00000318906	miR-340-5p
ENST00000319555	miR-671-5p
ENST00000320027	miR-340-5p
ENST00000320027	miR-340-5p
ENST00000320027	miR-340-5p
ENST00000320285	miR-340-5p
ENST00000320285	miR-671-3p
ENST00000320394	miR-340-5p
ENST00000320394	miR-340-5p
ENST00000320574	miR-340-3p/6827-3p
ENST00000320574	miR-671-5p
ENST00000320585	miR-340-5p
ENST00000320585	miR-340-5p
ENST00000320585	miR-340-5p
ENST00000320634	miR-671-5p
ENST00000320740	miR-671-5p
ENST00000322054	miR-340-5p
ENST00000322054	miR-340-5p
ENST00000322054	miR-671-5p
ENST00000322054	miR-671-5p
ENST00000322054	miR-671-5p
ENST00000322831	miR-340-5p
ENST00000322886	miR-340-3p/6827-3p
ENST00000322886	miR-340-5p
ENST00000322886	miR-340-5p
ENST00000322886	miR-340-5p
ENST00000324138	miR-340-5p
ENST00000324138	miR-340-5p
ENST00000324138	miR-340-5p
ENST00000324170	miR-340-5p
ENST00000324288	miR-340-3p/6827-3p
ENST00000324288	miR-340-5p
ENST00000324288	miR-671-5p
ENST00000324288	miR-671-5p
ENST00000324324	miR-340-5p
ENST00000324324	miR-340-5p
ENST00000324364	miR-340-5p
ENST00000325551	miR-340-5p
ENST00000326039	miR-671-5p
ENST00000326047	miR-340-5p
ENST00000326505	miR-340-5p
ENST00000326505	miR-340-5p
ENST00000327435	miR-340-3p/6827-3p
ENST00000327435	miR-340-5p
ENST00000327470	miR-340-3p/6827-3p
ENST00000327470	miR-340-5p
ENST00000327470	miR-340-5p
ENST00000327671	miR-340-5p
ENST00000327835	miR-340-5p
ENST00000327835	miR-340-5p
ENST00000327835	miR-671-5p
ENST00000327835	miR-671-5p
ENST00000328252	miR-340-5p
ENST00000328252	miR-340-5p
ENST00000328257	miR-671-5p
ENST00000328850	miR-671-5p
ENST00000328914	miR-340-3p/6827-3p
ENST00000328914	miR-340-3p/6827-3p
ENST00000328914	miR-340-3p/6827-3p
ENST00000328914	miR-671-3p
ENST00000328914	miR-671-3p
ENST00000328914	miR-671-5p
ENST00000329421	miR-340-5p
ENST00000329565	miR-671-5p
ENST00000329565	miR-671-5p
ENST00000329665	miR-671-5p
ENST00000329665	miR-671-5p
ENST00000329665	miR-671-5p
ENST00000330175	miR-671-5p
ENST00000330560	miR-340-5p
ENST00000330560	miR-340-5p
ENST00000330560	miR-671-5p
ENST00000331238	miR-340-5p
ENST00000331238	miR-340-5p
ENST00000332290	miR-340-5p
ENST00000332582	miR-340-5p
ENST00000334801	miR-671-5p
ENST00000334801	miR-671-5p
ENST00000334801	miR-671-5p
ENST00000335012	miR-340-3p/6827-3p
ENST00000335012	miR-340-5p
ENST00000335012	miR-340-5p
ENST00000335012	miR-671-5p
ENST00000335209	miR-671-5p
ENST00000335350	miR-671-5p
ENST00000335350	miR-671-5p
ENST00000335670	miR-340-5p
ENST00000335670	miR-340-5p
ENST00000335670	miR-340-5p
ENST00000335670	miR-340-5p
ENST00000335670	miR-340-5p
ENST00000335670	miR-340-5p
ENST00000335670	miR-340-5p
ENST00000335670	miR-671-5p
ENST00000335670	miR-671-5p
ENST00000335727	miR-340-3p/6827-3p
ENST00000335727	miR-671-5p
ENST00000335727	miR-671-5p
ENST00000335749	miR-340-5p
ENST00000335953	miR-340-5p
ENST00000335953	miR-340-5p
ENST00000335953	miR-340-5p
ENST00000335953	miR-671-5p
ENST00000335953	miR-671-5p
ENST00000335953	miR-671-5p
ENST00000336139	miR-340-5p
ENST00000336596	miR-340-5p
ENST00000336714	miR-340-5p
ENST00000336934	miR-340-5p
ENST00000336934	miR-340-5p
ENST00000336934	miR-340-5p
ENST00000337006	miR-671-3p
ENST00000337109	miR-340-3p/6827-3p
ENST00000337109	miR-340-5p
ENST00000337109	miR-340-5p
ENST00000337109	miR-671-5p
ENST00000337225	miR-340-5p
ENST00000337225	miR-671-5p
ENST00000337231	miR-671-5p
ENST00000337231	miR-671-5p
ENST00000337231	miR-671-5p
ENST00000337432	miR-340-5p
ENST00000337432	miR-340-5p
ENST00000337432	miR-340-5p
ENST00000337432	miR-340-5p
ENST00000337432	miR-340-5p
ENST00000337432	miR-671-5p
ENST00000337435	miR-340-5p
ENST00000337435	miR-671-5p
ENST00000337435	miR-671-5p
ENST00000337435	miR-671-5p
ENST00000337673	miR-340-3p/6827-3p
ENST00000337673	miR-671-5p
ENST00000337702	miR-671-5p
ENST00000337774	miR-340-3p/6827-3p
ENST00000337774	miR-671-5p
ENST00000337774	miR-671-5p
ENST00000337774	miR-671-5p
ENST00000337910	miR-340-5p
ENST00000337910	miR-671-5p
ENST00000338754	miR-671-5p
ENST00000338758	miR-340-3p/6827-3p
ENST00000338859	miR-340-3p/6827-3p
ENST00000338859	miR-340-3p/6827-3p
ENST00000338859	miR-340-5p
ENST00000338859	miR-671-5p
ENST00000338910	miR-340-5p
ENST00000338910	miR-340-5p
ENST00000339382	miR-340-5p
ENST00000339561	miR-340-5p
ENST00000339561	miR-340-5p
ENST00000339561	miR-340-5p
ENST00000339561	miR-340-5p
ENST00000339561	miR-671-5p
ENST00000339561	miR-671-5p
ENST00000340126	miR-340-3p/6827-3p
ENST00000340126	miR-340-5p
ENST00000340258	miR-340-3p/6827-3p
ENST00000340258	miR-671-3p
ENST00000340738	miR-340-3p/6827-3p
ENST00000340738	miR-340-5p
ENST00000340738	miR-671-5p
ENST00000340738	miR-671-5p
ENST00000340738	miR-671-5p
ENST00000341162	miR-340-3p/6827-3p
ENST00000341165	miR-340-5p
ENST00000341165	miR-671-5p
ENST00000341469	miR-340-5p
ENST00000341469	miR-671-5p
ENST00000341469	miR-671-5p
ENST00000342111	miR-340-3p/6827-3p
ENST00000342111	miR-340-5p
ENST00000342111	miR-671-5p
ENST00000342907	miR-671-5p
ENST00000343289	miR-340-5p
ENST00000343289	miR-340-5p
ENST00000343958	miR-340-5p
ENST00000343958	miR-340-5p
ENST00000343958	miR-671-5p
ENST00000343958	miR-671-5p
ENST00000343958	miR-671-5p
ENST00000343958	miR-671-5p
ENST00000344086	miR-340-5p
ENST00000344120	miR-340-5p
ENST00000344120	miR-671-3p
ENST00000344327	miR-340-5p
ENST00000344356	miR-340-3p/6827-3p
ENST00000344356	miR-340-5p
ENST00000344691	miR-340-5p
ENST00000345330	miR-340-5p
ENST00000345330	miR-340-5p
ENST00000345617	miR-340-5p
ENST00000345617	miR-340-5p
ENST00000345617	miR-340-5p
ENST00000345617	miR-671-5p
ENST00000345728	miR-340-5p
ENST00000346617	miR-340-3p/6827-3p
ENST00000346617	miR-340-3p/6827-3p
ENST00000347528	miR-671-5p
ENST00000347652	miR-340-3p/6827-3p
ENST00000347652	miR-340-3p/6827-3p
ENST00000347652	miR-340-5p
ENST00000347652	miR-340-5p
ENST00000347785	miR-671-5p
ENST00000348459	miR-340-5p
ENST00000348459	miR-340-5p
ENST00000349485	miR-340-3p/6827-3p
ENST00000349485	miR-671-3p
ENST00000350498	miR-671-5p
ENST00000351937	miR-671-5p
ENST00000352456	miR-671-5p
ENST00000352456	miR-671-5p
ENST00000352456	miR-671-5p
ENST00000352511	miR-340-5p
ENST00000352511	miR-340-5p
ENST00000352511	miR-671-5p
ENST00000352618	miR-340-5p
ENST00000352732	miR-340-3p/6827-3p
ENST00000352732	miR-671-3p
ENST00000352732	miR-671-5p
ENST00000352732	miR-671-5p
ENST00000352732	miR-671-5p
ENST00000352732	miR-671-5p
ENST00000354234	miR-340-5p
ENST00000354234	miR-340-5p
ENST00000354234	miR-671-5p
ENST00000354258	miR-340-5p
ENST00000354386	miR-340-5p
ENST00000354386	miR-340-5p
ENST00000354386	miR-340-5p
ENST00000354386	miR-340-5p
ENST00000355467	miR-340-5p
ENST00000355622	miR-340-5p
ENST00000355622	miR-340-5p
ENST00000355622	miR-340-5p
ENST00000355622	miR-340-5p
ENST00000355622	miR-671-5p
ENST00000355852	miR-671-5p
ENST00000355852	miR-671-5p
ENST00000355997	miR-340-5p
ENST00000356341	miR-340-5p
ENST00000356495	miR-340-3p/6827-3p
ENST00000356522	miR-671-5p
ENST00000356545	miR-671-5p
ENST00000356591	miR-671-5p
ENST00000356770	miR-340-3p/6827-3p
ENST00000356770	miR-340-5p
ENST00000356770	miR-340-5p
ENST00000356770	miR-340-5p
ENST00000356770	miR-340-5p
ENST00000356770	miR-671-5p
ENST00000356770	miR-671-5p
ENST00000356889	miR-340-5p
ENST00000356978	miR-340-5p
ENST00000356978	miR-340-5p
ENST00000356978	miR-671-5p
ENST00000357084	miR-340-5p
ENST00000357103	miR-340-5p
ENST00000357103	miR-340-5p
ENST00000357166	miR-671-5p
ENST00000357607	miR-340-5p
ENST00000358022	miR-340-5p
ENST00000358022	miR-340-5p
ENST00000358022	miR-340-5p
ENST00000358495	miR-340-3p/6827-3p
ENST00000358495	miR-340-3p/6827-3p
ENST00000358495	miR-340-5p
ENST00000358495	miR-671-5p
ENST00000358825	miR-340-5p
ENST00000359008	miR-340-5p
ENST00000359008	miR-671-5p
ENST00000359013	miR-340-5p
ENST00000359013	miR-340-5p
ENST00000359013	miR-340-5p
ENST00000359013	miR-340-5p
ENST00000359013	miR-671-5p
ENST00000359242	miR-340-5p
ENST00000359265	miR-340-5p
ENST00000359265	miR-340-5p
ENST00000359265	miR-340-5p
ENST00000359265	miR-340-5p
ENST00000359265	miR-340-5p
ENST00000359271	miR-340-5p
ENST00000359271	miR-340-5p
ENST00000359321	miR-340-3p/6827-3p
ENST00000359534	miR-340-3p/6827-3p
ENST00000359534	miR-671-5p
ENST00000359543	miR-340-5p
ENST00000360359	miR-340-5p
ENST00000360359	miR-671-5p
ENST00000360538	miR-340-5p
ENST00000360538	miR-340-5p
ENST00000360916	miR-340-5p
ENST00000360916	miR-340-5p
ENST00000361050	miR-671-5p
ENST00000361070	miR-340-5p
ENST00000361070	miR-340-5p
ENST00000361138	miR-340-5p
ENST00000361138	miR-340-5p
ENST00000361138	miR-340-5p
ENST00000361193	miR-671-5p
ENST00000361475	miR-340-5p
ENST00000361475	miR-340-5p
ENST00000361475	miR-671-5p
ENST00000361488	miR-340-5p
ENST00000361488	miR-671-5p
ENST00000361752	miR-340-5p
ENST00000361752	miR-340-5p
ENST00000361752	miR-340-5p
ENST00000361752	miR-340-5p
ENST00000361752	miR-340-5p
ENST00000361752	miR-671-5p
ENST00000361875	miR-340-5p
ENST00000361875	miR-340-5p
ENST00000361875	miR-340-5p
ENST00000361875	miR-340-5p
ENST00000361875	miR-340-5p
ENST00000361875	miR-340-5p
ENST00000361875	miR-340-5p
ENST00000361875	miR-340-5p
ENST00000366522	miR-340-3p/6827-3p
ENST00000366522	miR-671-5p
ENST00000366523	miR-340-3p/6827-3p
ENST00000366523	miR-340-3p/6827-3p
ENST00000366523	miR-671-3p
ENST00000366523	miR-671-5p
ENST00000366523	miR-671-5p
ENST00000366523	miR-671-5p
ENST00000366600	miR-340-3p/6827-3p
ENST00000366600	miR-340-5p
ENST00000366600	miR-340-5p
ENST00000366630	miR-340-5p
ENST00000366649	miR-340-5p
ENST00000366675	miR-671-5p
ENST00000366684	miR-340-5p
ENST00000366844	miR-340-5p
ENST00000366844	miR-340-5p
ENST00000366844	miR-340-5p
ENST00000366844	miR-340-5p
ENST00000366844	miR-340-5p
ENST00000366844	miR-340-5p
ENST00000366844	miR-340-5p
ENST00000366911	miR-340-5p
ENST00000366911	miR-671-3p
ENST00000367036	miR-671-5p
ENST00000367080	miR-340-5p
ENST00000367080	miR-340-5p
ENST00000367080	miR-340-5p
ENST00000367368	miR-340-5p
ENST00000367468	miR-340-5p
ENST00000367468	miR-340-5p
ENST00000367478	miR-340-5p
ENST00000367478	miR-340-5p
ENST00000367505	miR-671-5p
ENST00000367604	miR-340-5p
ENST00000367635	miR-340-5p
ENST00000367635	miR-340-5p
ENST00000367900	miR-340-5p
ENST00000367900	miR-671-5p
ENST00000367900	miR-671-5p
ENST00000367922	miR-340-5p
ENST00000367922	miR-340-5p
ENST00000367922	miR-340-5p
ENST00000367922	miR-340-5p
ENST00000367922	miR-671-5p
ENST00000367922	miR-671-5p
ENST00000367987	miR-671-5p
ENST00000367987	miR-671-5p
ENST00000368061	miR-671-5p
ENST00000368061	miR-671-5p
ENST00000368086	miR-340-5p
ENST00000368485	miR-340-5p
ENST00000368802	miR-340-5p
ENST00000368802	miR-340-5p
ENST00000368918	miR-340-3p/6827-3p
ENST00000368918	miR-340-3p/6827-3p
ENST00000368918	miR-340-5p
ENST00000368918	miR-671-5p
ENST00000368932	miR-340-5p
ENST00000368985	miR-340-3p/6827-3p
ENST00000368985	miR-340-5p
ENST00000369017	miR-340-5p
ENST00000369466	miR-340-3p/6827-3p
ENST00000369466	miR-340-5p
ENST00000369800	miR-340-5p
ENST00000369870	miR-340-5p
ENST00000369870	miR-340-5p
ENST00000370109	miR-340-5p
ENST00000370109	miR-340-5p
ENST00000370566	miR-340-5p
ENST00000370620	miR-340-5p
ENST00000370620	miR-340-5p
ENST00000371045	miR-340-5p
ENST00000371045	miR-340-5p
ENST00000371207	miR-340-5p
ENST00000371207	miR-340-5p
ENST00000371207	miR-340-5p
ENST00000371207	miR-340-5p
ENST00000371207	miR-340-5p
ENST00000371207	miR-340-5p
ENST00000371207	miR-340-5p
ENST00000371207	miR-671-3p
ENST00000371207	miR-671-5p
ENST00000371207	miR-671-5p
ENST00000371207	miR-671-5p
ENST00000371244	miR-340-5p
ENST00000371244	miR-340-5p
ENST00000371244	miR-340-5p
ENST00000371244	miR-340-5p
ENST00000371244	miR-340-5p
ENST00000371244	miR-340-5p
ENST00000371244	miR-340-5p
ENST00000371244	miR-340-5p
ENST00000371244	miR-340-5p
ENST00000371432	miR-340-5p
ENST00000371432	miR-671-5p
ENST00000371458	miR-340-5p
ENST00000371458	miR-340-5p
ENST00000371458	miR-340-5p
ENST00000371458	miR-340-5p
ENST00000371460	miR-340-5p
ENST00000371460	miR-340-5p
ENST00000371460	miR-340-5p
ENST00000371460	miR-340-5p
ENST00000371543	miR-340-5p
ENST00000371543	miR-340-5p
ENST00000371543	miR-340-5p
ENST00000371752	miR-671-5p
ENST00000371795	miR-340-5p
ENST00000371795	miR-340-5p
ENST00000371795	miR-340-5p
ENST00000371884	miR-340-3p/6827-3p
ENST00000371941	miR-340-3p/6827-3p
ENST00000371941	miR-340-5p
ENST00000371941	miR-671-5p
ENST00000371941	miR-671-5p
ENST00000372159	miR-340-5p
ENST00000372242	miR-671-5p
ENST00000372244	miR-671-5p
ENST00000372523	miR-340-3p/6827-3p
ENST00000372523	miR-671-5p
ENST00000372583	miR-671-5p
ENST00000372583	miR-671-5p
ENST00000372841	miR-340-5p
ENST00000372876	miR-340-3p/6827-3p
ENST00000372906	miR-340-5p
ENST00000372906	miR-671-5p
ENST00000372906	miR-671-5p
ENST00000372991	miR-340-5p
ENST00000373104	miR-671-3p
ENST00000373106	miR-671-3p
ENST00000373115	miR-340-5p
ENST00000373115	miR-671-5p
ENST00000373212	miR-340-5p
ENST00000373652	miR-671-5p
ENST00000373910	miR-340-5p
ENST00000373910	miR-340-5p
ENST00000373910	miR-340-5p
ENST00000373910	miR-340-5p
ENST00000373910	miR-340-5p
ENST00000373910	miR-340-5p
ENST00000374232	miR-340-5p
ENST00000374595	miR-340-5p
ENST00000374793	miR-340-5p
ENST00000374793	miR-340-5p
ENST00000374793	miR-671-5p
ENST00000374921	miR-340-5p
ENST00000375256	miR-340-5p
ENST00000375320	miR-671-5p
ENST00000376083	miR-340-3p/6827-3p
ENST00000376083	miR-340-5p
ENST00000376083	miR-340-5p
ENST00000376208	miR-671-5p
ENST00000376477	miR-671-5p
ENST00000376477	miR-671-5p
ENST00000376495	miR-340-5p
ENST00000376495	miR-340-5p
ENST00000376495	miR-340-5p
ENST00000376495	miR-340-5p
ENST00000376511	miR-671-5p
ENST00000376718	miR-340-5p
ENST00000376854	miR-340-5p
ENST00000376854	miR-671-5p
ENST00000376855	miR-340-3p/6827-3p
ENST00000376855	miR-340-5p
ENST00000377036	miR-340-3p/6827-3p
ENST00000377036	miR-671-3p
ENST00000377038	miR-671-3p
ENST00000377327	miR-340-5p
ENST00000377327	miR-340-5p
ENST00000377443	miR-340-3p/6827-3p
ENST00000377577	miR-340-5p
ENST00000377577	miR-671-5p
ENST00000377577	miR-671-5p
ENST00000377577	miR-671-5p
ENST00000377799	miR-340-5p
ENST00000377799	miR-340-5p
ENST00000377799	miR-340-5p
ENST00000377799	miR-340-5p
ENST00000377799	miR-671-5p
ENST00000377799	miR-671-5p
ENST00000377893	miR-671-5p
ENST00000377918	miR-340-5p
ENST00000377918	miR-340-5p
ENST00000377918	miR-340-5p
ENST00000377918	miR-340-5p
ENST00000377918	miR-340-5p
ENST00000378313	miR-340-3p/6827-3p
ENST00000378611	miR-671-5p
ENST00000378694	miR-340-5p
ENST00000378694	miR-671-5p
ENST00000378700	miR-340-5p
ENST00000378700	miR-340-5p
ENST00000378714	miR-340-5p
ENST00000378714	miR-671-5p
ENST00000378913	miR-671-5p
ENST00000379143	miR-340-5p
ENST00000379221	miR-340-5p
ENST00000379221	miR-340-5p
ENST00000379221	miR-671-5p
ENST00000379274	miR-340-5p
ENST00000379274	miR-340-5p
ENST00000379274	miR-340-5p
ENST00000379274	miR-340-5p
ENST00000379274	miR-340-5p
ENST00000379274	miR-340-5p
ENST00000379274	miR-340-5p
ENST00000379540	miR-671-5p
ENST00000379568	miR-340-3p/6827-3p
ENST00000379568	miR-671-5p
ENST00000379619	miR-340-3p/6827-3p
ENST00000379619	miR-340-3p/6827-3p
ENST00000379619	miR-340-3p/6827-3p
ENST00000379619	miR-340-5p
ENST00000379619	miR-340-5p
ENST00000379619	miR-671-5p
ENST00000379619	miR-671-5p
ENST00000379951	miR-671-3p
ENST00000379951	miR-671-5p
ENST00000380010	miR-671-5p
ENST00000380010	miR-671-5p
ENST00000380113	miR-671-5p
ENST00000380139	miR-671-3p
ENST00000380180	miR-340-5p
ENST00000380752	miR-340-3p/6827-3p
ENST00000380752	miR-671-5p
ENST00000380752	miR-671-5p
ENST00000380814	miR-671-5p
ENST00000381254	miR-340-5p
ENST00000381254	miR-671-3p
ENST00000381287	miR-340-5p
ENST00000381287	miR-340-5p
ENST00000381287	miR-340-5p
ENST00000381298	miR-340-5p
ENST00000381298	miR-340-5p
ENST00000381298	miR-340-5p
ENST00000381440	miR-340-3p/6827-3p
ENST00000381440	miR-340-5p
ENST00000381440	miR-340-5p
ENST00000381440	miR-671-5p
ENST00000381440	miR-671-5p
ENST00000381647	miR-340-5p
ENST00000381799	miR-340-3p/6827-3p
ENST00000381869	miR-340-5p
ENST00000381869	miR-671-5p
ENST00000381884	miR-340-5p
ENST00000382100	miR-340-5p
ENST00000382100	miR-340-5p
ENST00000382100	miR-340-5p
ENST00000382100	miR-340-5p
ENST00000382100	miR-671-3p
ENST00000382151	miR-340-3p/6827-3p
ENST00000382774	miR-340-3p/6827-3p
ENST00000382774	miR-340-5p
ENST00000382774	miR-671-5p
ENST00000382989	miR-340-5p
ENST00000383374	miR-340-3p/6827-3p
ENST00000383374	miR-340-5p
ENST00000383374	miR-340-5p
ENST00000383698	miR-671-5p
ENST00000383698	miR-671-5p
ENST00000383698	miR-671-5p
ENST00000389054	miR-340-5p
ENST00000389100	miR-340-5p
ENST00000389100	miR-340-5p
ENST00000389131	miR-671-5p
ENST00000389420	miR-340-5p
ENST00000389420	miR-340-5p
ENST00000389420	miR-340-5p
ENST00000389420	miR-340-5p
ENST00000389722	miR-671-5p
ENST00000389722	miR-671-5p
ENST00000389722	miR-671-5p
ENST00000389722	miR-671-5p
ENST00000392056	miR-340-5p
ENST00000392127	miR-340-5p
ENST00000392127	miR-340-5p
ENST00000392127	miR-340-5p
ENST00000392127	miR-340-5p
ENST00000392127	miR-340-5p
ENST00000392127	miR-340-5p
ENST00000392127	miR-340-5p
ENST00000392127	miR-340-5p
ENST00000392127	miR-340-5p
ENST00000392127	miR-340-5p
ENST00000392127	miR-340-5p
ENST00000392127	miR-340-5p
ENST00000392127	miR-340-5p
ENST00000392127	miR-340-5p
ENST00000392127	miR-671-5p
ENST00000392250	miR-340-5p
ENST00000392250	miR-340-5p
ENST00000392343	miR-340-3p/6827-3p
ENST00000392343	miR-340-3p/6827-3p
ENST00000392343	miR-340-3p/6827-3p
ENST00000392343	miR-340-3p/6827-3p
ENST00000392343	miR-340-3p/6827-3p
ENST00000392343	miR-340-3p/6827-3p
ENST00000392343	miR-671-5p
ENST00000392346	miR-340-3p/6827-3p
ENST00000392350	miR-340-5p
ENST00000392350	miR-340-5p
ENST00000392350	miR-340-5p
ENST00000392350	miR-671-3p
ENST00000392365	miR-340-5p
ENST00000392370	miR-340-5p
ENST00000392370	miR-340-5p
ENST00000392370	miR-340-5p
ENST00000392370	miR-340-5p
ENST00000392647	miR-340-3p/6827-3p
ENST00000392647	miR-340-5p
ENST00000392647	miR-340-5p
ENST00000392647	miR-340-5p
ENST00000392676	miR-340-5p
ENST00000392723	miR-340-5p
ENST00000392723	miR-340-5p
ENST00000392872	miR-340-5p
ENST00000392872	miR-340-5p
ENST00000392872	miR-340-5p
ENST00000393004	miR-340-5p
ENST00000393004	miR-340-5p
ENST00000393004	miR-340-5p
ENST00000393004	miR-340-5p
ENST00000393230	miR-340-5p
ENST00000393256	miR-340-5p
ENST00000393256	miR-340-5p
ENST00000393386	miR-340-5p
ENST00000393496	miR-340-5p
ENST00000393677	miR-671-5p
ENST00000393915	miR-340-5p
ENST00000394036	miR-340-5p
ENST00000394036	miR-340-5p
ENST00000394129	miR-340-5p
ENST00000394132	miR-340-5p
ENST00000394132	miR-671-5p
ENST00000394660	miR-340-3p/6827-3p
ENST00000394660	miR-671-5p
ENST00000394790	miR-340-5p
ENST00000395074	miR-340-5p
ENST00000395465	miR-340-5p
ENST00000395465	miR-671-5p
ENST00000395503	miR-340-5p
ENST00000395812	miR-340-5p
ENST00000395812	miR-340-5p
ENST00000395882	miR-340-5p
ENST00000395923	miR-340-5p
ENST00000395925	miR-340-5p
ENST00000396253	miR-671-5p
ENST00000396496	miR-340-3p/6827-3p
ENST00000396496	miR-340-5p
ENST00000396496	miR-340-5p
ENST00000396659	miR-340-5p
ENST00000396865	miR-340-3p/6827-3p
ENST00000396879	miR-671-5p
ENST00000397033	miR-340-5p
ENST00000397033	miR-340-5p
ENST00000397033	miR-340-5p
ENST00000397061	miR-340-3p/6827-3p
ENST00000397061	miR-340-3p/6827-3p
ENST00000397061	miR-340-5p
ENST00000397166	miR-340-5p
ENST00000397166	miR-340-5p
ENST00000397166	miR-340-5p
ENST00000397166	miR-340-5p
ENST00000397166	miR-340-5p
ENST00000397500	miR-340-3p/6827-3p
ENST00000398399	miR-340-3p/6827-3p
ENST00000398399	miR-340-3p/6827-3p
ENST00000398399	miR-340-5p
ENST00000398399	miR-340-5p
ENST00000398399	miR-340-5p
ENST00000398399	miR-340-5p
ENST00000398399	miR-340-5p
ENST00000398399	miR-340-5p
ENST00000398399	miR-340-5p
ENST00000398399	miR-340-5p
ENST00000398399	miR-340-5p
ENST00000398399	miR-671-5p
ENST00000398399	miR-671-5p
ENST00000398399	miR-671-5p
ENST00000398399	miR-671-5p
ENST00000398823	miR-340-5p
ENST00000399022	miR-340-5p
ENST00000399022	miR-340-5p
ENST00000399583	miR-671-5p
ENST00000399849	miR-671-5p
ENST00000400379	miR-340-3p/6827-3p
ENST00000400379	miR-340-5p
ENST00000400379	miR-671-5p
ENST00000400558	miR-340-5p
ENST00000400558	miR-340-5p
ENST00000400558	miR-671-5p
ENST00000402522	miR-340-5p
ENST00000402538	miR-340-5p
ENST00000403197	miR-340-3p/6827-3p
ENST00000403662	miR-671-5p
ENST00000404970	miR-671-5p
ENST00000405010	miR-340-5p
ENST00000405141	miR-340-5p
ENST00000406451	miR-340-3p/6827-3p
ENST00000406451	miR-340-5p
ENST00000406451	miR-340-5p
ENST00000406451	miR-671-5p
ENST00000406852	miR-340-5p
ENST00000406961	miR-340-5p
ENST00000407230	miR-340-5p
ENST00000407780	miR-340-3p/6827-3p
ENST00000407780	miR-340-5p
ENST00000407780	miR-671-5p
ENST00000407780	miR-671-5p
ENST00000409112	miR-340-5p
ENST00000409229	miR-340-3p/6827-3p
ENST00000409339	miR-340-5p
ENST00000409339	miR-340-5p
ENST00000409339	miR-340-5p
ENST00000409588	miR-340-3p/6827-3p
ENST00000409588	miR-671-5p
ENST00000409589	miR-671-5p
ENST00000409645	miR-340-3p/6827-3p
ENST00000409645	miR-671-5p
ENST00000409645	miR-671-5p
ENST00000409790	miR-340-3p/6827-3p
ENST00000409790	miR-671-5p
ENST00000409790	miR-671-5p
ENST00000409829	miR-671-5p
ENST00000409852	miR-340-5p
ENST00000409852	miR-340-5p
ENST00000409947	miR-340-5p
ENST00000409947	miR-340-5p
ENST00000409947	miR-340-5p
ENST00000409947	miR-340-5p
ENST00000409947	miR-340-5p
ENST00000409947	miR-340-5p
ENST00000409947	miR-340-5p
ENST00000409947	miR-340-5p
ENST00000409947	miR-340-5p
ENST00000409947	miR-671-5p
ENST00000409987	miR-340-5p
ENST00000409987	miR-671-3p
ENST00000410023	miR-340-3p/6827-3p
ENST00000410023	miR-671-3p
ENST00000410023	miR-671-5p
ENST00000412050	miR-340-5p
ENST00000412050	miR-340-5p
ENST00000412050	miR-340-5p
ENST00000412050	miR-340-5p
ENST00000412145	miR-340-3p/6827-3p
ENST00000412723	miR-671-5p
ENST00000412723	miR-671-5p
ENST00000412964	miR-340-5p
ENST00000413692	miR-671-5p
ENST00000414034	miR-671-5p
ENST00000414099	miR-671-5p
ENST00000414521	miR-340-5p
ENST00000414521	miR-340-5p
ENST00000414521	miR-671-5p
ENST00000416496	miR-340-3p/6827-3p
ENST00000416496	miR-340-5p
ENST00000416496	miR-340-5p
ENST00000416496	miR-340-5p
ENST00000417098	miR-671-5p
ENST00000417098	miR-671-5p
ENST00000417098	miR-671-5p
ENST00000418532	miR-340-5p
ENST00000421804	miR-671-5p
ENST00000422911	miR-671-5p
ENST00000423485	miR-340-5p
ENST00000423565	miR-671-5p
ENST00000423743	miR-340-5p
ENST00000423743	miR-340-5p
ENST00000423743	miR-340-5p
ENST00000423743	miR-340-5p
ENST00000424280	miR-340-3p/6827-3p
ENST00000424702	miR-340-5p
ENST00000424702	miR-340-5p
ENST00000424702	miR-340-5p
ENST00000424702	miR-340-5p
ENST00000424702	miR-340-5p
ENST00000424702	miR-340-5p
ENST00000426306	miR-340-3p/6827-3p
ENST00000426306	miR-671-5p
ENST00000426333	miR-671-5p
ENST00000427025	miR-340-5p
ENST00000427025	miR-671-3p
ENST00000427908	miR-671-5p
ENST00000427908	miR-671-5p
ENST00000431635	miR-340-5p
ENST00000431693	miR-340-3p/6827-3p
ENST00000431693	miR-340-5p
ENST00000431717	miR-340-5p
ENST00000431975	miR-340-5p
ENST00000433326	miR-340-5p
ENST00000433326	miR-671-5p
ENST00000434436	miR-340-3p/6827-3p
ENST00000434634	miR-340-3p/6827-3p
ENST00000434634	miR-340-3p/6827-3p
ENST00000434634	miR-671-5p
ENST00000435376	miR-340-5p
ENST00000435376	miR-340-5p
ENST00000436913	miR-340-5p
ENST00000436913	miR-340-5p
ENST00000437932	miR-340-3p/6827-3p
ENST00000437932	miR-340-3p/6827-3p
ENST00000437932	miR-340-5p
ENST00000437932	miR-340-5p
ENST00000437932	miR-340-5p
ENST00000437932	miR-671-5p
ENST00000438092	miR-671-5p
ENST00000439174	miR-340-5p
ENST00000439174	miR-340-5p
ENST00000443276	miR-671-5p
ENST00000443276	miR-671-5p
ENST00000443276	miR-671-5p
ENST00000443314	miR-671-5p
ENST00000447079	miR-340-5p
ENST00000447079	miR-671-5p
ENST00000447098	miR-671-5p
ENST00000447733	miR-340-3p/6827-3p
ENST00000448060	miR-340-5p
ENST00000448060	miR-671-5p
ENST00000448838	miR-340-3p/6827-3p
ENST00000448838	miR-340-5p
ENST00000448838	miR-340-5p
ENST00000450169	miR-340-5p
ENST00000450169	miR-671-3p
ENST00000450256	miR-340-5p
ENST00000452448	miR-340-3p/6827-3p
ENST00000453211	miR-340-3p/6827-3p
ENST00000453211	miR-671-3p
ENST00000453304	miR-340-5p
ENST00000453304	miR-340-5p
ENST00000453304	miR-340-5p
ENST00000453304	miR-671-5p
ENST00000453304	miR-671-5p
ENST00000453626	miR-340-5p
ENST00000453626	miR-340-5p
ENST00000453626	miR-340-5p
ENST00000453779	miR-340-5p
ENST00000453779	miR-340-5p
ENST00000453779	miR-340-5p
ENST00000453779	miR-340-5p
ENST00000453779	miR-340-5p
ENST00000453779	miR-340-5p
ENST00000453779	miR-340-5p
ENST00000453779	miR-340-5p
ENST00000453779	miR-340-5p
ENST00000453779	miR-340-5p
ENST00000453779	miR-340-5p
ENST00000453779	miR-340-5p
ENST00000453779	miR-671-5p
ENST00000454872	miR-340-5p
ENST00000455586	miR-671-5p
ENST00000457422	miR-340-5p
ENST00000457734	miR-340-5p
ENST00000457734	miR-340-5p
ENST00000460006	miR-340-5p
ENST00000460006	miR-340-5p
ENST00000460006	miR-671-5p
ENST00000460393	miR-671-5p
ENST00000460393	miR-671-5p
ENST00000462315	miR-340-3p/6827-3p
ENST00000462315	miR-340-5p
ENST00000462315	miR-340-5p
ENST00000462705	miR-340-5p
ENST00000462705	miR-340-5p
ENST00000462705	miR-340-5p
ENST00000462705	miR-340-5p
ENST00000462705	miR-340-5p
ENST00000462705	miR-340-5p
ENST00000462705	miR-671-5p
ENST00000462705	miR-671-5p
ENST00000463745	miR-340-5p
ENST00000463745	miR-340-5p
ENST00000468957	miR-340-5p
ENST00000470681	miR-340-3p/6827-3p
ENST00000470879	miR-340-5p
ENST00000470879	miR-671-5p
ENST00000471115	miR-340-5p
ENST00000471115	miR-340-5p
ENST00000471115	miR-671-5p
ENST00000471115	miR-671-5p
ENST00000471389	miR-340-3p/6827-3p
ENST00000471389	miR-340-5p
ENST00000471389	miR-340-5p
ENST00000471389	miR-671-5p
ENST00000471622	miR-671-5p
ENST00000471622	miR-671-5p
ENST00000471714	miR-340-5p
ENST00000472902	miR-340-5p
ENST00000473414	miR-340-5p
ENST00000473414	miR-340-5p
ENST00000473414	miR-340-5p
ENST00000475541	miR-340-5p
ENST00000478286	miR-340-5p
ENST00000479668	miR-340-3p/6827-3p
ENST00000480186	miR-340-5p
ENST00000484302	miR-340-3p/6827-3p
ENST00000484302	miR-671-5p
ENST00000486603	miR-340-3p/6827-3p
ENST00000487429	miR-340-5p
ENST00000488990	miR-340-5p
ENST00000488990	miR-340-5p
ENST00000489711	miR-340-5p
ENST00000489711	miR-340-5p
ENST00000489711	miR-340-5p
ENST00000494014	miR-340-5p
ENST00000494817	miR-340-5p
ENST00000494817	miR-340-5p
ENST00000494817	miR-340-5p
ENST00000494817	miR-671-5p
ENST00000494857	miR-340-5p
ENST00000494857	miR-340-5p
ENST00000497547	miR-671-5p
ENST00000502374	miR-340-5p
ENST00000502374	miR-340-5p
ENST00000502976	miR-340-3p/6827-3p
ENST00000502976	miR-340-5p
ENST00000502976	miR-671-5p
ENST00000504026	miR-340-5p
ENST00000504026	miR-340-5p
ENST00000504170	miR-340-5p
ENST00000504548	miR-340-5p
ENST00000504962	miR-671-5p
ENST00000508855	miR-340-5p
ENST00000510267	miR-340-5p
ENST00000510503	miR-340-5p
ENST00000511217	miR-340-3p/6827-3p
ENST00000511217	miR-340-5p
ENST00000513237	miR-340-5p
ENST00000513237	miR-340-5p
ENST00000513541	miR-340-5p
ENST00000514004	miR-340-5p
ENST00000514004	miR-340-5p
ENST00000515655	miR-340-3p/6827-3p
ENST00000515655	miR-340-5p
ENST00000515655	miR-340-5p
ENST00000515655	miR-340-5p
ENST00000515655	miR-340-5p
ENST00000517878	miR-340-3p/6827-3p
ENST00000517878	miR-671-5p
ENST00000517878	miR-671-5p
ENST00000517878	miR-671-5p
ENST00000518008	miR-340-5p
ENST00000519067	miR-340-3p/6827-3p
ENST00000519067	miR-671-5p
ENST00000519067	miR-671-5p
ENST00000519067	miR-671-5p
ENST00000520755	miR-340-5p
ENST00000522951	miR-340-5p
ENST00000525126	miR-340-5p
ENST00000525126	miR-340-5p
ENST00000526068	miR-340-5p
ENST00000526068	miR-340-5p
ENST00000528288	miR-340-3p/6827-3p
ENST00000528288	miR-340-5p
ENST00000528288	miR-671-5p
ENST00000528288	miR-671-5p
ENST00000528416	miR-340-5p
ENST00000528416	miR-340-5p
ENST00000529230	miR-340-5p
ENST00000529230	miR-340-5p
ENST00000529591	miR-340-3p/6827-3p
ENST00000529750	miR-671-5p
ENST00000530617	miR-340-5p
ENST00000532963	miR-340-3p/6827-3p
ENST00000532963	miR-671-5p
ENST00000533902	miR-671-5p
ENST00000535254	miR-340-5p
ENST00000535254	miR-340-5p
ENST00000536441	miR-340-5p
ENST00000536441	miR-340-5p
ENST00000536441	miR-671-5p
ENST00000536987	miR-340-3p/6827-3p
ENST00000536987	miR-340-3p/6827-3p
ENST00000536987	miR-340-3p/6827-3p
ENST00000536987	miR-340-5p
ENST00000536987	miR-340-5p
ENST00000536987	miR-340-5p
ENST00000536987	miR-671-5p
ENST00000537258	miR-671-5p
ENST00000540141	miR-340-5p
ENST00000540141	miR-340-5p
ENST00000540141	miR-340-5p
ENST00000541292	miR-340-5p
ENST00000541292	miR-340-5p
ENST00000541490	miR-340-5p
ENST00000541490	miR-340-5p
ENST00000541490	miR-671-5p
ENST00000541650	miR-340-5p
ENST00000541982	miR-671-5p
ENST00000541982	miR-671-5p
ENST00000542611	miR-340-5p
ENST00000542611	miR-671-5p
ENST00000543599	miR-671-5p
ENST00000545981	miR-340-3p/6827-3p
ENST00000545981	miR-340-5p
ENST00000547754	miR-340-3p/6827-3p
ENST00000547754	miR-340-5p
ENST00000548058	miR-340-5p
ENST00000549590	miR-340-3p/6827-3p
ENST00000549590	miR-671-5p
ENST00000550657	miR-340-3p/6827-3p
ENST00000550657	miR-340-5p
ENST00000550657	miR-340-5p
ENST00000550657	miR-671-5p
ENST00000550683	miR-671-5p
ENST00000550683	miR-671-5p
ENST00000554922	miR-340-5p
ENST00000554922	miR-340-5p
ENST00000554922	miR-340-5p
ENST00000554922	miR-340-5p
ENST00000554922	miR-671-5p
ENST00000557420	miR-671-5p
ENST00000558170	miR-340-3p/6827-3p
ENST00000558170	miR-340-5p
ENST00000558170	miR-340-5p
ENST00000558170	miR-671-5p
ENST00000558336	miR-340-5p
ENST00000558939	miR-340-5p
ENST00000558939	miR-671-5p
ENST00000559830	miR-671-5p
ENST00000561311	miR-340-3p/6827-3p
ENST00000561311	miR-340-5p
ENST00000561311	miR-340-5p
ENST00000561311	miR-671-5p
ENST00000566237	miR-340-3p/6827-3p
ENST00000570137	miR-340-5p
ENST00000570137	miR-340-5p
ENST00000570137	miR-671-5p
ENST00000570259	miR-671-5p
ENST00000571272	miR-671-5p
ENST00000571272	miR-671-5p
ENST00000571272	miR-671-5p
ENST00000576263	miR-671-5p
ENST00000576263	miR-671-5p
ENST00000576263	miR-671-5p
ENST00000576910	miR-340-5p
ENST00000586987	miR-340-5p
ENST00000586987	miR-340-5p
ENST00000587077	miR-340-3p/6827-3p
ENST00000587077	miR-340-5p
ENST00000587402	miR-340-5p
ENST00000587402	miR-340-5p
ENST00000587402	miR-340-5p
ENST00000587402	miR-671-5p
ENST00000589056	miR-340-5p
ENST00000589056	miR-340-5p
ENST00000589056	miR-340-5p
ENST00000589056	miR-671-5p
ENST00000589881	miR-340-5p
ENST00000589881	miR-340-5p
ENST00000589881	miR-340-5p
ENST00000589881	miR-340-5p
ENST00000590550	miR-340-3p/6827-3p
ENST00000601529	miR-671-5p
ENST00000606098	miR-340-5p
ENST00000606117	miR-340-3p/6827-3p
ENST00000607784	miR-671-5p
ENST00000608872	miR-340-5p
ENST00000608872	miR-340-5p
ENST00000608872	miR-340-5p
ENST00000608872	miR-671-3p
ENST00000608872	miR-671-5p
ENST00000608872	miR-671-5p
ENST00000608872	miR-671-5p
ENST00000608872	miR-671-5p

## Sheet: Therian Gained
Transcript	miRNA
ENST00000003302	miR-185-5p
ENST00000003302	miR-188-5p
ENST00000003302	miR-331-5p		Note: This sheet contains targeting information for genes that gained uterine expression on the therian node and ALL stem lineage miRNAs, including those that evolved on the eutherian stem lineage.
ENST00000003302	miR-340-5p
ENST00000003302	miR-433-3p
ENST00000003302	miR-505-3p
ENST00000003302	miR-505-3p		872 total genes
ENST00000005178	miR-28-3p
ENST00000005178	miR-28-5p/708-5p
ENST00000005178	miR-28-5p/708-5p
ENST00000005178	miR-340-5p
ENST00000005178	miR-340-5p
ENST00000005178	miR-505-3p
ENST00000006015	miR-185-3p
ENST00000006015	miR-185-5p
ENST00000006015	miR-185-5p
ENST00000006015	miR-188-3p
ENST00000006015	miR-324-3p/1913
ENST00000006015	miR-324-5p
ENST00000006015	miR-505-5p
ENST00000006053	miR-185-3p
ENST00000006053	miR-185-3p
ENST00000006053	miR-185-3p
ENST00000006053	miR-185-3p
ENST00000006053	miR-185-3p
ENST00000006053	miR-185-5p
ENST00000006053	miR-188-3p
ENST00000006053	miR-324-3p/1913
ENST00000006053	miR-324-5p
ENST00000006053	miR-331-3p
ENST00000006053	miR-378a-5p
ENST00000006053	miR-423-5p
ENST00000006053	miR-505-5p
ENST00000006053	miR-505-5p
ENST00000006053	miR-542-5p
ENST00000006053	miR-671-5p
ENST00000011653	miR-185-3p
ENST00000011653	miR-185-3p
ENST00000011653	miR-185-5p
ENST00000011653	miR-188-5p
ENST00000011653	miR-324-5p
ENST00000011653	miR-331-3p
ENST00000011653	miR-423-5p
ENST00000014914	miR-127-5p
ENST00000014914	miR-127-5p
ENST00000014914	miR-185-5p
ENST00000014914	miR-185-5p
ENST00000014914	miR-188-3p
ENST00000014914	miR-188-3p
ENST00000014914	miR-188-3p
ENST00000014914	miR-188-5p
ENST00000014914	miR-188-5p
ENST00000014914	miR-324-3p/1913
ENST00000014914	miR-324-3p/1913
ENST00000014914	miR-324-3p/1913
ENST00000014914	miR-378a-5p
ENST00000014914	miR-378a-5p
ENST00000014914	miR-423-5p
ENST00000014914	miR-505-3p
ENST00000014914	miR-505-3p
ENST00000014914	miR-505-3p
ENST00000014914	miR-505-3p
ENST00000014914	miR-505-3p
ENST00000014914	miR-542-3p
ENST00000014914	miR-542-3p
ENST00000014914	miR-671-5p
ENST00000020673	miR-188-3p
ENST00000020673	miR-324-3p/1913
ENST00000020673	miR-324-3p/1913
ENST00000024061	miR-127-3p
ENST00000024061	miR-185-3p
ENST00000024061	miR-28-5p/708-5p
ENST00000024061	miR-28-5p/708-5p
ENST00000024061	miR-324-3p/1913
ENST00000024061	miR-324-3p/1913
ENST00000024061	miR-324-5p
ENST00000024061	miR-331-3p
ENST00000024061	miR-331-3p
ENST00000024061	miR-340-3p/6827-3p
ENST00000024061	miR-378a-5p
ENST00000024061	miR-423-5p
ENST00000024061	miR-423-5p
ENST00000024061	miR-423-5p
ENST00000024061	miR-433-3p
ENST00000024061	miR-671-5p
ENST00000024061	miR-671-5p
ENST00000024061	miR-671-5p
ENST00000037869	miR-185-3p
ENST00000037869	miR-340-5p
ENST00000157600	miR-185-3p
ENST00000157600	miR-28-5p/708-5p
ENST00000157600	miR-28-5p/708-5p
ENST00000157600	miR-324-3p/1913
ENST00000157600	miR-324-5p
ENST00000157600	miR-340-5p
ENST00000157600	miR-433-3p
ENST00000157600	miR-505-3p
ENST00000157600	miR-505-3p
ENST00000159087	miR-185-3p
ENST00000166139	miR-185-3p
ENST00000166139	miR-185-3p
ENST00000166139	miR-185-3p
ENST00000166139	miR-433-3p
ENST00000169293	miR-188-3p
ENST00000169293	miR-188-3p
ENST00000172229	miR-185-3p
ENST00000172229	miR-185-3p
ENST00000172229	miR-185-3p
ENST00000172229	miR-188-3p
ENST00000172229	miR-28-5p/708-5p
ENST00000172229	miR-324-3p/1913
ENST00000172229	miR-324-5p
ENST00000172229	miR-423-5p
ENST00000172229	miR-423-5p
ENST00000172229	miR-423-5p
ENST00000172229	miR-423-5p
ENST00000172229	miR-423-5p
ENST00000172229	miR-505-5p
ENST00000172229	miR-505-5p
ENST00000190611	miR-127-5p
ENST00000190611	miR-188-3p
ENST00000190611	miR-331-3p
ENST00000190611	miR-331-5p
ENST00000190611	miR-340-5p
ENST00000190611	miR-340-5p
ENST00000190611	miR-505-3p
ENST00000190611	miR-542-3p
ENST00000202917	miR-28-5p/708-5p
ENST00000202917	miR-505-5p
ENST00000203556	miR-340-3p/6827-3p
ENST00000215061	miR-185-3p
ENST00000215061	miR-185-5p
ENST00000215061	miR-324-3p/1913
ENST00000215061	miR-324-5p
ENST00000215061	miR-324-5p
ENST00000215061	miR-331-3p
ENST00000215061	miR-423-5p
ENST00000215743	miR-331-3p
ENST00000215838	miR-185-3p
ENST00000215838	miR-185-3p
ENST00000215838	miR-185-5p
ENST00000215838	miR-185-5p
ENST00000215838	miR-188-3p
ENST00000215838	miR-28-5p/708-5p
ENST00000215838	miR-324-3p/1913
ENST00000215838	miR-324-3p/1913
ENST00000215838	miR-324-3p/1913
ENST00000215838	miR-324-3p/1913
ENST00000215838	miR-331-3p
ENST00000215838	miR-331-3p
ENST00000215838	miR-331-3p
ENST00000215838	miR-340-5p
ENST00000215838	miR-378a-5p
ENST00000215838	miR-378a-5p
ENST00000215838	miR-378a-5p
ENST00000215838	miR-378a-5p
ENST00000215838	miR-378a-5p
ENST00000215838	miR-378a-5p
ENST00000215838	miR-423-5p
ENST00000215838	miR-423-5p
ENST00000215838	miR-505-3p
ENST00000215838	miR-505-5p
ENST00000215885	miR-185-3p
ENST00000215885	miR-188-3p
ENST00000215885	miR-331-3p
ENST00000215885	miR-378a-5p
ENST00000215885	miR-542-3p
ENST00000215980	miR-185-3p
ENST00000215980	miR-185-5p
ENST00000215980	miR-188-5p
ENST00000215980	miR-324-3p/1913
ENST00000215980	miR-324-3p/1913
ENST00000215980	miR-324-3p/1913
ENST00000215980	miR-324-3p/1913
ENST00000215980	miR-324-3p/1913
ENST00000215980	miR-324-5p
ENST00000215980	miR-324-5p
ENST00000215980	miR-331-3p
ENST00000215980	miR-378a-5p
ENST00000215980	miR-378a-5p
ENST00000215980	miR-378a-5p
ENST00000215980	miR-423-3p
ENST00000215980	miR-423-3p
ENST00000215980	miR-423-5p
ENST00000215980	miR-433-3p
ENST00000215980	miR-505-3p
ENST00000215980	miR-505-5p
ENST00000215980	miR-542-3p
ENST00000215980	miR-542-3p
ENST00000216122	miR-127-5p
ENST00000216122	miR-185-5p
ENST00000216122	miR-324-3p/1913
ENST00000216122	miR-324-3p/1913
ENST00000216122	miR-324-5p
ENST00000216122	miR-331-3p
ENST00000216122	miR-331-3p
ENST00000216122	miR-423-5p
ENST00000216122	miR-423-5p
ENST00000216122	miR-505-3p
ENST00000216122	miR-505-3p
ENST00000216122	miR-505-5p
ENST00000216122	miR-505-5p
ENST00000216122	miR-542-3p
ENST00000216122	miR-542-3p
ENST00000216122	miR-671-5p
ENST00000216218	miR-127-5p
ENST00000216218	miR-188-5p
ENST00000216218	miR-188-5p
ENST00000216218	miR-324-3p/1913
ENST00000216218	miR-331-3p
ENST00000216218	miR-378a-5p
ENST00000216218	miR-542-3p
ENST00000216218	miR-671-5p
ENST00000216264	miR-185-3p
ENST00000216264	miR-185-5p
ENST00000216264	miR-324-3p/1913
ENST00000216264	miR-324-3p/1913
ENST00000216264	miR-324-3p/1913
ENST00000216264	miR-324-5p
ENST00000216264	miR-324-5p
ENST00000216264	miR-340-5p
ENST00000216264	miR-378a-5p
ENST00000216264	miR-378a-5p
ENST00000216264	miR-423-5p
ENST00000216264	miR-505-5p
ENST00000216487	miR-185-3p
ENST00000216487	miR-28-5p/708-5p
ENST00000216487	miR-340-3p/6827-3p
ENST00000216487	miR-340-3p/6827-3p
ENST00000216487	miR-423-5p
ENST00000216797	miR-188-3p
ENST00000216877	miR-127-3p
ENST00000216877	miR-185-5p
ENST00000216877	miR-185-5p
ENST00000216877	miR-185-5p
ENST00000216877	miR-28-5p/708-5p
ENST00000216877	miR-324-3p/1913
ENST00000216877	miR-331-3p
ENST00000216877	miR-505-3p
ENST00000216877	miR-505-3p
ENST00000216968	miR-28-5p/708-5p
ENST00000216968	miR-324-3p/1913
ENST00000217133	miR-185-5p
ENST00000219066	miR-378a-5p
ENST00000219066	miR-505-3p
ENST00000219069	miR-28-5p/708-5p
ENST00000219069	miR-378a-5p
ENST00000219069	miR-505-3p
ENST00000219069	miR-671-5p
ENST00000219207	miR-185-3p
ENST00000219207	miR-542-5p
ENST00000219343	miR-127-5p
ENST00000219343	miR-127-5p
ENST00000219343	miR-185-5p
ENST00000219343	miR-324-5p
ENST00000219343	miR-340-5p
ENST00000219343	miR-378a-5p
ENST00000219343	miR-542-5p
ENST00000219478	miR-324-3p/1913
ENST00000219478	miR-324-3p/1913
ENST00000219478	miR-324-3p/1913
ENST00000219478	miR-324-5p
ENST00000219478	miR-324-5p
ENST00000219478	miR-331-3p
ENST00000219478	miR-331-3p
ENST00000219478	miR-331-3p
ENST00000219478	miR-331-3p
ENST00000219478	miR-331-3p
ENST00000219478	miR-340-3p/6827-3p
ENST00000219478	miR-378a-5p
ENST00000219478	miR-378a-5p
ENST00000219478	miR-423-3p
ENST00000219478	miR-423-5p
ENST00000219478	miR-423-5p
ENST00000219478	miR-505-5p
ENST00000219478	miR-505-5p
ENST00000219689	miR-127-5p
ENST00000219689	miR-185-3p
ENST00000219689	miR-188-3p
ENST00000219689	miR-188-3p
ENST00000219689	miR-188-3p
ENST00000219689	miR-188-3p
ENST00000219689	miR-188-3p
ENST00000219689	miR-188-3p
ENST00000219689	miR-188-5p
ENST00000219689	miR-340-3p/6827-3p
ENST00000219689	miR-378a-5p
ENST00000219689	miR-378a-5p
ENST00000219689	miR-378a-5p
ENST00000219689	miR-433-3p
ENST00000219689	miR-433-3p
ENST00000219689	miR-505-3p
ENST00000219689	miR-505-3p
ENST00000219689	miR-505-3p
ENST00000219689	miR-505-5p
ENST00000219689	miR-542-3p
ENST00000219689	miR-671-5p
ENST00000220166	miR-671-5p
ENST00000220325	miR-188-3p
ENST00000220325	miR-324-3p/1913
ENST00000220325	miR-324-5p
ENST00000220325	miR-331-3p
ENST00000220325	miR-331-5p
ENST00000220325	miR-340-5p
ENST00000220325	miR-433-3p
ENST00000220325	miR-433-3p
ENST00000220325	miR-433-5p
ENST00000220325	miR-542-3p
ENST00000220325	miR-542-3p
ENST00000220325	miR-542-3p
ENST00000220325	miR-671-5p
ENST00000220496	miR-423-5p
ENST00000220562	miR-185-3p
ENST00000220562	miR-188-5p
ENST00000220562	miR-28-5p/708-5p
ENST00000220562	miR-324-3p/1913
ENST00000220562	miR-505-3p
ENST00000220562	miR-505-5p
ENST00000220562	miR-505-5p
ENST00000220562	miR-542-5p
ENST00000220562	miR-671-3p
ENST00000220562	miR-671-5p
ENST00000221770	miR-188-3p
ENST00000221770	miR-324-3p/1913
ENST00000221770	miR-324-5p
ENST00000221770	miR-331-3p
ENST00000221770	miR-340-3p/6827-3p
ENST00000221770	miR-378a-5p
ENST00000221770	miR-378a-5p
ENST00000221770	miR-423-5p
ENST00000221770	miR-433-5p
ENST00000221770	miR-505-3p
ENST00000221770	miR-505-5p
ENST00000221770	miR-671-5p
ENST00000221891	miR-185-3p
ENST00000221891	miR-340-3p/6827-3p
ENST00000222120	miR-127-5p
ENST00000222120	miR-185-3p
ENST00000222120	miR-185-3p
ENST00000222120	miR-185-5p
ENST00000222120	miR-185-5p
ENST00000222120	miR-185-5p
ENST00000222120	miR-185-5p
ENST00000222120	miR-188-3p
ENST00000222120	miR-188-5p
ENST00000222120	miR-188-5p
ENST00000222120	miR-28-3p
ENST00000222120	miR-324-3p/1913
ENST00000222120	miR-324-3p/1913
ENST00000222120	miR-324-5p
ENST00000222120	miR-331-3p
ENST00000222120	miR-331-3p
ENST00000222120	miR-340-5p
ENST00000222120	miR-378a-5p
ENST00000222120	miR-423-5p
ENST00000222120	miR-505-3p
ENST00000222120	miR-505-3p
ENST00000222120	miR-505-5p
ENST00000222120	miR-542-3p
ENST00000222120	miR-542-3p
ENST00000222120	miR-542-5p
ENST00000222120	miR-671-5p
ENST00000222254	miR-185-5p
ENST00000222254	miR-185-5p
ENST00000222254	miR-331-3p
ENST00000222254	miR-423-5p
ENST00000222329	miR-185-3p
ENST00000222329	miR-28-5p/708-5p
ENST00000222329	miR-324-5p
ENST00000222329	miR-331-3p
ENST00000222329	miR-331-3p
ENST00000222329	miR-340-5p
ENST00000222329	miR-423-5p
ENST00000225296	miR-127-5p
ENST00000225296	miR-185-3p
ENST00000225296	miR-28-3p
ENST00000225296	miR-28-5p/708-5p
ENST00000225296	miR-324-3p/1913
ENST00000225296	miR-324-3p/1913
ENST00000225296	miR-331-3p
ENST00000225296	miR-340-3p/6827-3p
ENST00000225296	miR-542-3p
ENST00000225296	miR-671-5p
ENST00000225567	miR-185-5p
ENST00000225567	miR-331-3p
ENST00000225567	miR-331-3p
ENST00000225567	miR-340-5p
ENST00000225567	miR-505-3p
ENST00000225567	miR-542-3p
ENST00000225567	miR-542-3p
ENST00000225941	miR-185-3p
ENST00000225941	miR-185-3p
ENST00000227451	miR-127-5p
ENST00000227451	miR-185-3p
ENST00000227451	miR-188-3p
ENST00000227451	miR-324-5p
ENST00000227451	miR-505-5p
ENST00000227451	miR-505-5p
ENST00000227451	miR-542-3p
ENST00000227752	miR-127-5p
ENST00000227752	miR-185-3p
ENST00000227752	miR-185-3p
ENST00000227752	miR-185-3p
ENST00000227752	miR-185-3p
ENST00000227752	miR-185-5p
ENST00000227752	miR-185-5p
ENST00000227752	miR-188-3p
ENST00000227752	miR-324-3p/1913
ENST00000227752	miR-324-3p/1913
ENST00000227752	miR-324-3p/1913
ENST00000227752	miR-331-3p
ENST00000227752	miR-423-5p
ENST00000227752	miR-505-3p
ENST00000227752	miR-505-3p
ENST00000227752	miR-505-5p
ENST00000227752	miR-542-3p
ENST00000227752	miR-671-5p
ENST00000227752	miR-671-5p
ENST00000228437	miR-188-3p
ENST00000228437	miR-505-3p
ENST00000228437	miR-505-5p
ENST00000229270	miR-324-3p/1913
ENST00000229270	miR-423-5p
ENST00000229314	miR-340-5p
ENST00000229314	miR-340-5p
ENST00000229314	miR-340-5p
ENST00000229314	miR-505-3p
ENST00000229922	miR-28-5p/708-5p
ENST00000229922	miR-340-5p
ENST00000229922	miR-423-5p
ENST00000229922	miR-423-5p
ENST00000229922	miR-433-3p
ENST00000230323	miR-185-3p
ENST00000230323	miR-185-5p
ENST00000230323	miR-188-3p
ENST00000230323	miR-28-5p/708-5p
ENST00000230323	miR-324-3p/1913
ENST00000230323	miR-324-3p/1913
ENST00000230323	miR-331-3p
ENST00000230323	miR-378a-5p
ENST00000230323	miR-423-5p
ENST00000230323	miR-423-5p
ENST00000230323	miR-423-5p
ENST00000231004	miR-188-3p
ENST00000231004	miR-28-5p/708-5p
ENST00000231004	miR-324-3p/1913
ENST00000231004	miR-331-5p
ENST00000231004	miR-378a-5p
ENST00000231004	miR-378a-5p
ENST00000231484	miR-185-3p
ENST00000231484	miR-185-3p
ENST00000231484	miR-185-5p
ENST00000231484	miR-188-5p
ENST00000231484	miR-324-3p/1913
ENST00000231484	miR-331-3p
ENST00000231484	miR-331-3p
ENST00000231484	miR-340-5p
ENST00000231484	miR-340-5p
ENST00000231484	miR-423-3p
ENST00000231484	miR-505-3p
ENST00000231484	miR-505-3p
ENST00000233948	miR-188-3p
ENST00000235090	miR-127-5p
ENST00000235090	miR-127-5p
ENST00000235090	miR-185-5p
ENST00000235090	miR-188-3p
ENST00000235090	miR-28-3p
ENST00000235090	miR-340-5p
ENST00000235090	miR-340-5p
ENST00000235090	miR-340-5p
ENST00000235090	miR-433-3p
ENST00000235090	miR-433-3p
ENST00000235090	miR-505-5p
ENST00000235090	miR-505-5p
ENST00000235090	miR-542-3p
ENST00000235090	miR-671-5p
ENST00000235090	miR-671-5p
ENST00000236147	miR-28-5p/708-5p
ENST00000236147	miR-340-5p
ENST00000236147	miR-423-5p
ENST00000236147	miR-433-3p
ENST00000236147	miR-671-5p
ENST00000236693	miR-127-5p
ENST00000236693	miR-185-3p
ENST00000236693	miR-378a-5p
ENST00000237172	miR-340-5p
ENST00000237172	miR-378a-5p
ENST00000237172	miR-433-3p
ENST00000237289	miR-188-5p
ENST00000237289	miR-340-5p
ENST00000237289	miR-340-5p
ENST00000237289	miR-423-5p
ENST00000237289	miR-505-3p
ENST00000237612	miR-185-5p
ENST00000237612	miR-331-3p
ENST00000237612	miR-340-3p/6827-3p
ENST00000237612	miR-340-5p
ENST00000237612	miR-340-5p
ENST00000237612	miR-340-5p
ENST00000237612	miR-340-5p
ENST00000237612	miR-378a-5p
ENST00000237612	miR-378a-5p
ENST00000237612	miR-378a-5p
ENST00000237612	miR-378a-5p
ENST00000237612	miR-505-3p
ENST00000237612	miR-542-3p
ENST00000238738	miR-127-5p
ENST00000238738	miR-127-5p
ENST00000238738	miR-127-5p
ENST00000238738	miR-127-5p
ENST00000238738	miR-185-5p
ENST00000238738	miR-324-5p
ENST00000238738	miR-331-5p
ENST00000238738	miR-433-3p
ENST00000238738	miR-433-3p
ENST00000238738	miR-505-5p
ENST00000238738	miR-542-3p
ENST00000238738	miR-542-3p
ENST00000238738	miR-671-5p
ENST00000238738	miR-671-5p
ENST00000239026	miR-127-5p
ENST00000239026	miR-28-3p
ENST00000239026	miR-28-3p
ENST00000239026	miR-28-5p/708-5p
ENST00000239026	miR-340-5p
ENST00000239026	miR-378a-5p
ENST00000239026	miR-433-5p
ENST00000239026	miR-505-3p
ENST00000239367	miR-28-3p
ENST00000239367	miR-324-3p/1913
ENST00000239367	miR-331-5p
ENST00000239367	miR-340-5p
ENST00000239367	miR-505-3p
ENST00000239367	miR-505-3p
ENST00000240423	miR-185-3p
ENST00000240423	miR-185-5p
ENST00000240423	miR-324-3p/1913
ENST00000240423	miR-324-3p/1913
ENST00000240423	miR-324-5p
ENST00000240423	miR-324-5p
ENST00000240423	miR-340-5p
ENST00000240423	miR-340-5p
ENST00000240423	miR-378a-5p
ENST00000240423	miR-423-5p
ENST00000240874	miR-185-3p
ENST00000240874	miR-185-3p
ENST00000240874	miR-185-5p
ENST00000240874	miR-188-3p
ENST00000240874	miR-188-5p
ENST00000240874	miR-188-5p
ENST00000240874	miR-28-5p/708-5p
ENST00000240874	miR-324-3p/1913
ENST00000240874	miR-378a-5p
ENST00000240874	miR-433-3p
ENST00000240874	miR-505-3p
ENST00000241356	miR-188-5p
ENST00000241356	miR-505-5p
ENST00000241436	miR-185-5p
ENST00000241436	miR-324-3p/1913
ENST00000241436	miR-324-5p
ENST00000241436	miR-340-5p
ENST00000241436	miR-340-5p
ENST00000241436	miR-340-5p
ENST00000241436	miR-340-5p
ENST00000241436	miR-340-5p
ENST00000241436	miR-378a-5p
ENST00000241436	miR-378a-5p
ENST00000241436	miR-378a-5p
ENST00000241436	miR-378a-5p
ENST00000241436	miR-433-5p
ENST00000241453	miR-188-3p
ENST00000241453	miR-340-5p
ENST00000241453	miR-542-3p
ENST00000241453	miR-542-3p
ENST00000242067	miR-28-3p
ENST00000242067	miR-340-5p
ENST00000242067	miR-340-5p
ENST00000242067	miR-340-5p
ENST00000242159	miR-185-3p
ENST00000242159	miR-505-5p
ENST00000242159	miR-671-5p
ENST00000242208	miR-188-3p
ENST00000242208	miR-188-3p
ENST00000242208	miR-28-3p
ENST00000242208	miR-28-3p
ENST00000242208	miR-28-3p
ENST00000242208	miR-324-3p/1913
ENST00000242208	miR-340-5p
ENST00000242465	miR-331-5p
ENST00000242465	miR-433-3p
ENST00000243167	miR-185-5p
ENST00000243167	miR-28-5p/708-5p
ENST00000243167	miR-28-5p/708-5p
ENST00000243167	miR-324-3p/1913
ENST00000243167	miR-331-3p
ENST00000243167	miR-331-3p
ENST00000243167	miR-331-3p
ENST00000243167	miR-340-3p/6827-3p
ENST00000243167	miR-378a-5p
ENST00000243167	miR-423-5p
ENST00000243167	miR-505-3p
ENST00000243167	miR-505-3p
ENST00000243167	miR-505-5p
ENST00000243167	miR-671-5p
ENST00000243389	miR-185-5p
ENST00000243389	miR-185-5p
ENST00000243389	miR-185-5p
ENST00000243389	miR-188-3p
ENST00000243389	miR-188-5p
ENST00000243389	miR-324-3p/1913
ENST00000243389	miR-324-5p
ENST00000243389	miR-331-3p
ENST00000243389	miR-331-3p
ENST00000243389	miR-331-5p
ENST00000243389	miR-340-5p
ENST00000243389	miR-423-5p
ENST00000243389	miR-505-3p
ENST00000243389	miR-505-3p
ENST00000243389	miR-505-3p
ENST00000243389	miR-505-3p
ENST00000243389	miR-542-3p
ENST00000243389	miR-671-5p
ENST00000243389	miR-671-5p
ENST00000243389	miR-671-5p
ENST00000243662	miR-378a-5p
ENST00000243662	miR-542-3p
ENST00000245414	miR-185-3p
ENST00000245414	miR-28-5p/708-5p
ENST00000245414	miR-324-3p/1913
ENST00000245414	miR-340-5p
ENST00000245414	miR-340-5p
ENST00000245414	miR-378a-5p
ENST00000245414	miR-378a-5p
ENST00000245414	miR-378a-5p
ENST00000245414	miR-423-5p
ENST00000245414	miR-423-5p
ENST00000245414	miR-505-5p
ENST00000245414	miR-542-3p
ENST00000246006	miR-185-3p
ENST00000246006	miR-185-5p
ENST00000246006	miR-324-3p/1913
ENST00000246006	miR-324-5p
ENST00000246006	miR-331-3p
ENST00000246006	miR-340-5p
ENST00000246006	miR-378a-5p
ENST00000246006	miR-378a-5p
ENST00000246006	miR-423-5p
ENST00000246006	miR-433-3p
ENST00000246006	miR-433-3p
ENST00000246006	miR-505-3p
ENST00000246006	miR-671-5p
ENST00000246006	miR-671-5p
ENST00000246069	miR-188-3p
ENST00000246069	miR-188-5p
ENST00000246069	miR-340-5p
ENST00000246069	miR-378a-5p
ENST00000246069	miR-505-3p
ENST00000246069	miR-505-5p
ENST00000246069	miR-671-5p
ENST00000246229	miR-185-3p
ENST00000246229	miR-185-5p
ENST00000246229	miR-185-5p
ENST00000246229	miR-185-5p
ENST00000246229	miR-185-5p
ENST00000246229	miR-185-5p
ENST00000246229	miR-188-3p
ENST00000246229	miR-340-5p
ENST00000246229	miR-340-5p
ENST00000246229	miR-378a-5p
ENST00000246229	miR-423-5p
ENST00000246229	miR-423-5p
ENST00000246229	miR-433-3p
ENST00000246229	miR-505-5p
ENST00000246229	miR-671-5p
ENST00000246229	miR-671-5p
ENST00000247225	miR-331-5p
ENST00000247225	miR-340-5p
ENST00000247225	miR-340-5p
ENST00000247225	miR-505-3p
ENST00000248598	miR-188-5p
ENST00000248598	miR-188-5p
ENST00000248598	miR-188-5p
ENST00000248598	miR-28-3p
ENST00000248598	miR-331-3p
ENST00000248598	miR-340-3p/6827-3p
ENST00000248598	miR-340-5p
ENST00000248598	miR-340-5p
ENST00000248598	miR-340-5p
ENST00000248598	miR-378a-5p
ENST00000248598	miR-433-3p
ENST00000248598	miR-505-3p
ENST00000248598	miR-505-3p
ENST00000249299	miR-185-5p
ENST00000249299	miR-188-3p
ENST00000249299	miR-188-3p
ENST00000249299	miR-188-5p
ENST00000249299	miR-28-3p
ENST00000249299	miR-324-5p
ENST00000249299	miR-331-5p
ENST00000249299	miR-340-3p/6827-3p
ENST00000249299	miR-340-5p
ENST00000249299	miR-340-5p
ENST00000249299	miR-340-5p
ENST00000249299	miR-340-5p
ENST00000249299	miR-340-5p
ENST00000249299	miR-340-5p
ENST00000249299	miR-340-5p
ENST00000249299	miR-340-5p
ENST00000249299	miR-340-5p
ENST00000249299	miR-340-5p
ENST00000249299	miR-378a-5p
ENST00000249299	miR-433-3p
ENST00000249299	miR-433-3p
ENST00000249299	miR-505-3p
ENST00000249299	miR-505-3p
ENST00000249299	miR-542-3p
ENST00000249299	miR-542-3p
ENST00000249499	miR-185-3p
ENST00000249499	miR-185-3p
ENST00000249499	miR-185-3p
ENST00000249499	miR-185-5p
ENST00000249499	miR-185-5p
ENST00000249499	miR-185-5p
ENST00000249499	miR-188-3p
ENST00000249499	miR-28-5p/708-5p
ENST00000249499	miR-423-5p
ENST00000249499	miR-505-3p
ENST00000249499	miR-505-3p
ENST00000249499	miR-505-5p
ENST00000249749	miR-185-3p
ENST00000249749	miR-185-3p
ENST00000249749	miR-28-3p
ENST00000249749	miR-340-5p
ENST00000249749	miR-340-5p
ENST00000249749	miR-423-5p
ENST00000249749	miR-505-5p
ENST00000249749	miR-671-3p
ENST00000249749	miR-671-5p
ENST00000249883	miR-185-3p
ENST00000249883	miR-185-3p
ENST00000249883	miR-185-5p
ENST00000249883	miR-28-5p/708-5p
ENST00000249883	miR-331-3p
ENST00000249883	miR-378a-5p
ENST00000249883	miR-505-5p
ENST00000249883	miR-505-5p
ENST00000250373	miR-185-3p
ENST00000250373	miR-185-3p
ENST00000250373	miR-185-3p
ENST00000250373	miR-185-5p
ENST00000250373	miR-185-5p
ENST00000250373	miR-324-3p/1913
ENST00000250373	miR-433-5p
ENST00000250373	miR-505-5p
ENST00000250373	miR-505-5p
ENST00000251081	miR-185-5p
ENST00000251081	miR-188-5p
ENST00000251081	miR-324-5p
ENST00000251081	miR-340-5p
ENST00000251195	miR-324-3p/1913
ENST00000251195	miR-324-3p/1913
ENST00000251195	miR-331-3p
ENST00000251195	miR-378a-5p
ENST00000252102	miR-185-3p
ENST00000252102	miR-324-3p/1913
ENST00000252108	miR-127-5p
ENST00000252108	miR-127-5p
ENST00000252108	miR-28-3p
ENST00000252108	miR-28-3p
ENST00000252108	miR-331-5p
ENST00000252108	miR-340-5p
ENST00000252108	miR-340-5p
ENST00000252108	miR-340-5p
ENST00000252108	miR-505-3p
ENST00000252108	miR-542-3p
ENST00000252108	miR-671-5p
ENST00000254644	miR-331-5p
ENST00000254644	miR-340-5p
ENST00000254644	miR-340-5p
ENST00000254644	miR-505-3p
ENST00000254644	miR-505-5p
ENST00000254742	miR-188-5p
ENST00000254742	miR-340-5p
ENST00000254742	miR-505-3p
ENST00000254803	miR-331-5p
ENST00000254803	miR-340-5p
ENST00000254803	miR-505-3p
ENST00000254803	miR-505-3p
ENST00000256108	miR-28-3p
ENST00000256108	miR-28-3p
ENST00000256108	miR-340-5p
ENST00000256108	miR-378a-5p
ENST00000256108	miR-423-3p
ENST00000256108	miR-433-3p
ENST00000256108	miR-505-3p
ENST00000256108	miR-505-3p
ENST00000256108	miR-505-3p
ENST00000256151	miR-28-3p
ENST00000256151	miR-331-3p
ENST00000256151	miR-340-5p
ENST00000256151	miR-340-5p
ENST00000256151	miR-433-3p
ENST00000256151	miR-433-3p
ENST00000256151	miR-542-3p
ENST00000256433	miR-127-5p
ENST00000256433	miR-185-5p
ENST00000256433	miR-188-3p
ENST00000256433	miR-28-5p/708-5p
ENST00000256433	miR-433-3p
ENST00000256433	miR-671-5p
ENST00000257527	miR-185-3p
ENST00000257527	miR-185-5p
ENST00000257527	miR-188-5p
ENST00000257527	miR-28-5p/708-5p
ENST00000257527	miR-331-3p
ENST00000257527	miR-331-3p
ENST00000257527	miR-378a-5p
ENST00000257527	miR-423-5p
ENST00000257527	miR-423-5p
ENST00000257527	miR-505-3p
ENST00000257527	miR-505-5p
ENST00000257527	miR-671-5p
ENST00000257527	miR-671-5p
ENST00000257897	miR-185-3p
ENST00000257897	miR-185-3p
ENST00000257897	miR-185-5p
ENST00000257897	miR-188-3p
ENST00000257897	miR-188-5p
ENST00000257897	miR-28-5p/708-5p
ENST00000257897	miR-324-3p/1913
ENST00000257897	miR-423-5p
ENST00000257897	miR-423-5p
ENST00000257897	miR-433-5p
ENST00000257897	miR-505-5p
ENST00000258201	miR-28-5p/708-5p
ENST00000258436	miR-185-5p
ENST00000258436	miR-188-5p
ENST00000258436	miR-324-3p/1913
ENST00000258436	miR-331-5p
ENST00000258436	miR-340-5p
ENST00000258436	miR-340-5p
ENST00000258436	miR-378a-5p
ENST00000258436	miR-378a-5p
ENST00000258436	miR-505-3p
ENST00000258436	miR-505-5p
ENST00000258436	miR-542-5p
ENST00000258436	miR-671-5p
ENST00000258436	miR-671-5p
ENST00000258526	miR-188-3p
ENST00000258526	miR-188-5p
ENST00000258526	miR-340-5p
ENST00000258526	miR-505-3p
ENST00000258729	miR-127-5p
ENST00000258729	miR-28-5p/708-5p
ENST00000258729	miR-331-5p
ENST00000258729	miR-331-5p
ENST00000258729	miR-340-5p
ENST00000258774	miR-28-5p/708-5p
ENST00000258774	miR-340-3p/6827-3p
ENST00000258774	miR-340-3p/6827-3p
ENST00000258774	miR-340-3p/6827-3p
ENST00000258774	miR-340-5p
ENST00000258774	miR-378a-5p
ENST00000258774	miR-433-3p
ENST00000258774	miR-505-3p
ENST00000258774	miR-542-3p
ENST00000258774	miR-542-3p
ENST00000258774	miR-542-3p
ENST00000258774	miR-542-3p
ENST00000258888	miR-185-5p
ENST00000258888	miR-185-5p
ENST00000258888	miR-188-5p
ENST00000258888	miR-324-3p/1913
ENST00000258888	miR-324-3p/1913
ENST00000258888	miR-324-3p/1913
ENST00000258888	miR-324-5p
ENST00000258888	miR-331-3p
ENST00000258888	miR-340-5p
ENST00000258888	miR-340-5p
ENST00000258888	miR-378a-5p
ENST00000258888	miR-423-5p
ENST00000258888	miR-505-3p
ENST00000258888	miR-505-3p
ENST00000258888	miR-505-5p
ENST00000258888	miR-505-5p
ENST00000258888	miR-505-5p
ENST00000258888	miR-542-3p
ENST00000258888	miR-671-5p
ENST00000259008	miR-127-5p
ENST00000259008	miR-185-5p
ENST00000259008	miR-188-3p
ENST00000259008	miR-188-5p
ENST00000259008	miR-28-3p
ENST00000259008	miR-28-3p
ENST00000259008	miR-340-5p
ENST00000259008	miR-340-5p
ENST00000259008	miR-340-5p
ENST00000259008	miR-378a-5p
ENST00000259008	miR-433-3p
ENST00000259008	miR-505-3p
ENST00000259008	miR-542-3p
ENST00000259008	miR-671-5p
ENST00000259365	miR-185-3p
ENST00000259365	miR-188-5p
ENST00000259365	miR-331-3p
ENST00000259365	miR-340-5p
ENST00000259365	miR-423-3p
ENST00000259365	miR-423-5p
ENST00000259632	miR-127-5p
ENST00000259632	miR-505-5p
ENST00000259963	miR-188-5p
ENST00000259963	miR-340-5p
ENST00000259963	miR-505-3p
ENST00000259963	miR-505-3p
ENST00000260270	miR-127-5p
ENST00000260270	miR-127-5p
ENST00000260270	miR-185-3p
ENST00000260270	miR-188-5p
ENST00000260270	miR-188-5p
ENST00000260270	miR-28-3p
ENST00000260270	miR-331-5p
ENST00000260270	miR-340-5p
ENST00000260270	miR-340-5p
ENST00000260270	miR-340-5p
ENST00000260270	miR-340-5p
ENST00000260270	miR-542-3p
ENST00000260283	miR-188-3p
ENST00000260283	miR-188-5p
ENST00000260283	miR-340-3p/6827-3p
ENST00000260283	miR-340-5p
ENST00000260283	miR-378a-5p
ENST00000260283	miR-378a-5p
ENST00000260283	miR-505-3p
ENST00000260283	miR-505-3p
ENST00000260283	miR-671-5p
ENST00000260359	miR-127-5p
ENST00000260359	miR-542-3p
ENST00000260382	miR-324-3p/1913
ENST00000260382	miR-324-5p
ENST00000260402	miR-185-3p
ENST00000260402	miR-185-3p
ENST00000260402	miR-185-3p
ENST00000260402	miR-188-3p
ENST00000260402	miR-324-3p/1913
ENST00000260402	miR-324-3p/1913
ENST00000260402	miR-671-5p
ENST00000260404	miR-127-5p
ENST00000260404	miR-185-3p
ENST00000260404	miR-185-3p
ENST00000260404	miR-185-3p
ENST00000260404	miR-185-5p
ENST00000260404	miR-185-5p
ENST00000260404	miR-185-5p
ENST00000260404	miR-185-5p
ENST00000260404	miR-188-5p
ENST00000260404	miR-324-3p/1913
ENST00000260404	miR-324-3p/1913
ENST00000260404	miR-378a-5p
ENST00000260404	miR-423-5p
ENST00000260404	miR-423-5p
ENST00000260404	miR-423-5p
ENST00000260404	miR-671-5p
ENST00000260649	miR-127-5p
ENST00000260665	miR-127-5p
ENST00000260665	miR-185-5p
ENST00000260665	miR-331-3p
ENST00000260665	miR-331-3p
ENST00000260665	miR-340-3p/6827-3p
ENST00000260665	miR-340-5p
ENST00000260665	miR-378a-5p
ENST00000260665	miR-505-3p
ENST00000260665	miR-505-3p
ENST00000260702	miR-185-3p
ENST00000260702	miR-28-5p/708-5p
ENST00000260702	miR-378a-5p
ENST00000260810	miR-505-3p
ENST00000260947	miR-188-3p
ENST00000260947	miR-340-5p
ENST00000260947	miR-340-5p
ENST00000260947	miR-340-5p
ENST00000260947	miR-378a-5p
ENST00000260947	miR-433-3p
ENST00000260947	miR-433-3p
ENST00000260947	miR-505-3p
ENST00000261037	miR-127-5p
ENST00000261037	miR-188-5p
ENST00000261037	miR-331-3p
ENST00000261037	miR-340-5p
ENST00000261037	miR-542-3p
ENST00000261037	miR-671-3p
ENST00000261037	miR-671-5p
ENST00000261200	miR-28-3p
ENST00000261200	miR-324-3p/1913
ENST00000261200	miR-331-5p
ENST00000261200	miR-340-5p
ENST00000261200	miR-340-5p
ENST00000261200	miR-340-5p
ENST00000261200	miR-378a-5p
ENST00000261200	miR-378a-5p
ENST00000261200	miR-423-5p
ENST00000261200	miR-433-3p
ENST00000261200	miR-542-3p
ENST00000261207	miR-188-3p
ENST00000261207	miR-188-5p
ENST00000261207	miR-331-5p
ENST00000261207	miR-671-5p
ENST00000261226	miR-127-5p
ENST00000261226	miR-127-5p
ENST00000261226	miR-185-5p
ENST00000261226	miR-185-5p
ENST00000261226	miR-185-5p
ENST00000261226	miR-188-5p
ENST00000261226	miR-331-3p
ENST00000261226	miR-340-5p
ENST00000261226	miR-378a-5p
ENST00000261226	miR-423-5p
ENST00000261226	miR-433-3p
ENST00000261226	miR-433-3p
ENST00000261226	miR-433-3p
ENST00000261226	miR-505-3p
ENST00000261226	miR-542-3p
ENST00000261326	miR-185-5p
ENST00000261326	miR-185-5p
ENST00000261326	miR-188-3p
ENST00000261326	miR-324-3p/1913
ENST00000261326	miR-331-3p
ENST00000261326	miR-378a-5p
ENST00000261326	miR-378a-5p
ENST00000261326	miR-378a-5p
ENST00000261326	miR-433-3p
ENST00000261326	miR-505-3p
ENST00000261326	miR-505-3p
ENST00000261326	miR-505-5p
ENST00000261326	miR-542-3p
ENST00000261326	miR-671-5p
ENST00000261332	miR-185-5p
ENST00000261332	miR-188-3p
ENST00000261332	miR-331-3p
ENST00000261332	miR-331-5p
ENST00000261332	miR-331-5p
ENST00000261332	miR-340-5p
ENST00000261332	miR-340-5p
ENST00000261332	miR-340-5p
ENST00000261332	miR-340-5p
ENST00000261332	miR-433-5p
ENST00000261332	miR-505-3p
ENST00000261368	miR-28-5p/708-5p
ENST00000261368	miR-324-3p/1913
ENST00000261368	miR-378a-5p
ENST00000261439	miR-185-5p
ENST00000261439	miR-185-5p
ENST00000261439	miR-188-3p
ENST00000261439	miR-324-3p/1913
ENST00000261439	miR-340-5p
ENST00000261439	miR-378a-5p
ENST00000261439	miR-505-3p
ENST00000261439	miR-542-3p
ENST00000261491	miR-127-5p
ENST00000261491	miR-185-5p
ENST00000261491	miR-185-5p
ENST00000261491	miR-185-5p
ENST00000261491	miR-185-5p
ENST00000261491	miR-188-3p
ENST00000261491	miR-188-3p
ENST00000261491	miR-188-3p
ENST00000261491	miR-188-5p
ENST00000261491	miR-188-5p
ENST00000261491	miR-28-5p/708-5p
ENST00000261491	miR-324-5p
ENST00000261491	miR-331-5p
ENST00000261491	miR-331-5p
ENST00000261491	miR-331-5p
ENST00000261491	miR-331-5p
ENST00000261491	miR-331-5p
ENST00000261491	miR-340-5p
ENST00000261491	miR-340-5p
ENST00000261491	miR-340-5p
ENST00000261491	miR-340-5p
ENST00000261491	miR-340-5p
ENST00000261491	miR-340-5p
ENST00000261491	miR-340-5p
ENST00000261491	miR-378a-5p
ENST00000261491	miR-378a-5p
ENST00000261491	miR-378a-5p
ENST00000261491	miR-378a-5p
ENST00000261491	miR-433-3p
ENST00000261491	miR-433-5p
ENST00000261491	miR-505-3p
ENST00000261491	miR-505-3p
ENST00000261491	miR-505-3p
ENST00000261491	miR-505-3p
ENST00000261491	miR-505-3p
ENST00000261491	miR-505-3p
ENST00000261491	miR-505-3p
ENST00000261491	miR-505-5p
ENST00000261491	miR-542-3p
ENST00000261491	miR-542-3p
ENST00000261491	miR-542-3p
ENST00000261497	miR-185-3p
ENST00000261497	miR-185-5p
ENST00000261497	miR-28-3p
ENST00000261497	miR-28-5p/708-5p
ENST00000261497	miR-324-3p/1913
ENST00000261497	miR-324-5p
ENST00000261497	miR-340-5p
ENST00000261497	miR-378a-5p
ENST00000261497	miR-378a-5p
ENST00000261497	miR-423-5p
ENST00000261497	miR-433-3p
ENST00000261497	miR-505-5p
ENST00000261497	miR-505-5p
ENST00000261596	miR-185-3p
ENST00000261596	miR-188-3p
ENST00000261596	miR-28-3p
ENST00000261596	miR-28-5p/708-5p
ENST00000261596	miR-28-5p/708-5p
ENST00000261596	miR-324-5p
ENST00000261596	miR-378a-5p
ENST00000261596	miR-423-3p
ENST00000261596	miR-505-3p
ENST00000261596	miR-505-3p
ENST00000261596	miR-505-3p
ENST00000261596	miR-505-3p
ENST00000261596	miR-671-5p
ENST00000261883	miR-127-5p
ENST00000261883	miR-324-3p/1913
ENST00000261883	miR-542-3p
ENST00000262039	miR-188-3p
ENST00000262039	miR-188-3p
ENST00000262039	miR-324-3p/1913
ENST00000262039	miR-324-5p
ENST00000262039	miR-331-3p
ENST00000262039	miR-340-5p
ENST00000262039	miR-340-5p
ENST00000262039	miR-340-5p
ENST00000262039	miR-378a-5p
ENST00000262039	miR-378a-5p
ENST00000262039	miR-433-3p
ENST00000262039	miR-433-3p
ENST00000262039	miR-433-3p
ENST00000262039	miR-505-3p
ENST00000262039	miR-505-3p
ENST00000262039	miR-505-5p
ENST00000262039	miR-542-3p
ENST00000262039	miR-542-3p
ENST00000262109	miR-28-5p/708-5p
ENST00000262133	miR-340-5p
ENST00000262133	miR-340-5p
ENST00000262133	miR-505-3p
ENST00000262144	miR-185-3p
ENST00000262144	miR-28-3p
ENST00000262144	miR-28-3p
ENST00000262144	miR-331-3p
ENST00000262144	miR-378a-5p
ENST00000262144	miR-378a-5p
ENST00000262144	miR-423-3p
ENST00000262144	miR-505-5p
ENST00000262144	miR-505-5p
ENST00000262144	miR-542-3p
ENST00000262207	miR-185-3p
ENST00000262207	miR-188-5p
ENST00000262207	miR-28-3p
ENST00000262207	miR-340-5p
ENST00000262315	miR-340-5p
ENST00000262318	miR-127-5p
ENST00000262318	miR-185-3p
ENST00000262318	miR-185-3p
ENST00000262318	miR-423-5p
ENST00000262318	miR-423-5p
ENST00000262318	miR-423-5p
ENST00000262318	miR-505-5p
ENST00000262424	miR-185-3p
ENST00000262424	miR-185-3p
ENST00000262424	miR-185-3p
ENST00000262424	miR-185-3p
ENST00000262424	miR-185-5p
ENST00000262424	miR-188-3p
ENST00000262424	miR-188-3p
ENST00000262424	miR-188-3p
ENST00000262424	miR-188-5p
ENST00000262424	miR-188-5p
ENST00000262424	miR-28-5p/708-5p
ENST00000262424	miR-28-5p/708-5p
ENST00000262424	miR-324-3p/1913
ENST00000262424	miR-324-3p/1913
ENST00000262424	miR-324-5p
ENST00000262424	miR-331-3p
ENST00000262424	miR-331-3p
ENST00000262424	miR-331-3p
ENST00000262424	miR-331-3p
ENST00000262424	miR-331-3p
ENST00000262424	miR-331-3p
ENST00000262424	miR-340-3p/6827-3p
ENST00000262424	miR-378a-5p
ENST00000262424	miR-378a-5p
ENST00000262424	miR-378a-5p
ENST00000262424	miR-378a-5p
ENST00000262424	miR-378a-5p
ENST00000262424	miR-378a-5p
ENST00000262424	miR-378a-5p
ENST00000262424	miR-378a-5p
ENST00000262424	miR-378a-5p
ENST00000262424	miR-423-5p
ENST00000262424	miR-423-5p
ENST00000262424	miR-423-5p
ENST00000262424	miR-433-3p
ENST00000262424	miR-433-3p
ENST00000262424	miR-433-3p
ENST00000262424	miR-505-3p
ENST00000262424	miR-505-3p
ENST00000262424	miR-505-3p
ENST00000262424	miR-505-5p
ENST00000262424	miR-505-5p
ENST00000262424	miR-542-3p
ENST00000262424	miR-542-3p
ENST00000262424	miR-671-5p
ENST00000262424	miR-671-5p
ENST00000262424	miR-671-5p
ENST00000262424	miR-671-5p
ENST00000262442	miR-188-5p
ENST00000262442	miR-378a-5p
ENST00000262442	miR-542-3p
ENST00000262457	miR-28-5p/708-5p
ENST00000262577	miR-185-3p
ENST00000262577	miR-542-5p
ENST00000262605	miR-127-5p
ENST00000262605	miR-185-3p
ENST00000262605	miR-188-5p
ENST00000262605	miR-28-3p
ENST00000262605	miR-331-5p
ENST00000262605	miR-340-5p
ENST00000262605	miR-378a-5p
ENST00000262605	miR-378a-5p
ENST00000262605	miR-378a-5p
ENST00000262605	miR-378a-5p
ENST00000262605	miR-378a-5p
ENST00000262605	miR-423-5p
ENST00000262605	miR-505-5p
ENST00000262605	miR-505-5p
ENST00000262605	miR-671-5p
ENST00000262605	miR-671-5p
ENST00000262932	miR-185-3p
ENST00000262932	miR-185-5p
ENST00000262932	miR-188-5p
ENST00000262932	miR-28-5p/708-5p
ENST00000262932	miR-28-5p/708-5p
ENST00000262942	miR-185-3p
ENST00000262942	miR-542-3p
ENST00000263071	miR-324-3p/1913
ENST00000263071	miR-378a-5p
ENST00000263071	miR-671-5p
ENST00000263080	miR-127-3p
ENST00000263080	miR-127-5p
ENST00000263080	miR-127-5p
ENST00000263080	miR-185-3p
ENST00000263080	miR-185-5p
ENST00000263080	miR-185-5p
ENST00000263080	miR-28-5p/708-5p
ENST00000263080	miR-28-5p/708-5p
ENST00000263080	miR-340-3p/6827-3p
ENST00000263080	miR-433-3p
ENST00000263080	miR-505-3p
ENST00000263080	miR-505-5p
ENST00000263080	miR-542-3p
ENST00000263083	miR-28-5p/708-5p
ENST00000263083	miR-28-5p/708-5p
ENST00000263083	miR-324-3p/1913
ENST00000263083	miR-340-5p
ENST00000263083	miR-542-5p
ENST00000263238	miR-185-5p
ENST00000263238	miR-185-5p
ENST00000263238	miR-188-3p
ENST00000263238	miR-188-5p
ENST00000263238	miR-28-5p/708-5p
ENST00000263238	miR-28-5p/708-5p
ENST00000263238	miR-331-5p
ENST00000263238	miR-340-5p
ENST00000263238	miR-340-5p
ENST00000263238	miR-340-5p
ENST00000263238	miR-340-5p
ENST00000263238	miR-340-5p
ENST00000263238	miR-433-3p
ENST00000263238	miR-433-3p
ENST00000263238	miR-671-5p
ENST00000263335	miR-127-3p
ENST00000263335	miR-127-5p
ENST00000263335	miR-185-3p
ENST00000263335	miR-185-3p
ENST00000263335	miR-185-5p
ENST00000263335	miR-188-3p
ENST00000263335	miR-188-5p
ENST00000263335	miR-28-5p/708-5p
ENST00000263335	miR-28-5p/708-5p
ENST00000263335	miR-324-3p/1913
ENST00000263335	miR-324-3p/1913
ENST00000263335	miR-324-3p/1913
ENST00000263335	miR-324-5p
ENST00000263335	miR-324-5p
ENST00000263335	miR-324-5p
ENST00000263335	miR-331-3p
ENST00000263335	miR-423-5p
ENST00000263335	miR-505-5p
ENST00000263383	miR-185-3p
ENST00000263390	miR-188-3p
ENST00000263686	miR-433-5p
ENST00000263686	miR-671-5p
ENST00000263923	miR-185-3p
ENST00000263923	miR-378a-5p
ENST00000263923	miR-505-3p
ENST00000263923	miR-505-3p
ENST00000263923	miR-505-3p
ENST00000263923	miR-505-3p
ENST00000263923	miR-505-5p
ENST00000264052	miR-331-5p
ENST00000264052	miR-505-3p
ENST00000264094	miR-127-5p
ENST00000264094	miR-331-3p
ENST00000264094	miR-378a-5p
ENST00000264094	miR-423-3p
ENST00000264233	miR-433-3p
ENST00000264233	miR-505-3p
ENST00000264431	miR-127-5p
ENST00000264431	miR-331-3p
ENST00000264431	miR-340-5p
ENST00000264431	miR-505-3p
ENST00000264431	miR-671-5p
ENST00000264433	miR-127-5p
ENST00000264433	miR-188-3p
ENST00000264433	miR-188-3p
ENST00000264433	miR-324-3p/1913
ENST00000264433	miR-340-5p
ENST00000264433	miR-340-5p
ENST00000264433	miR-423-5p
ENST00000264433	miR-505-3p
ENST00000264433	miR-505-3p
ENST00000264433	miR-542-5p
ENST00000264433	miR-671-5p
ENST00000264433	miR-671-5p
ENST00000264434	miR-324-3p/1913
ENST00000264434	miR-505-3p
ENST00000264554	miR-185-3p
ENST00000264554	miR-324-3p/1913
ENST00000264554	miR-331-3p
ENST00000264554	miR-340-3p/6827-3p
ENST00000264554	miR-505-5p
ENST00000264554	miR-671-5p
ENST00000264595	miR-28-3p
ENST00000264595	miR-505-3p
ENST00000264595	miR-505-3p
ENST00000264595	miR-542-3p
ENST00000264613	miR-127-5p
ENST00000264613	miR-340-5p
ENST00000264613	miR-505-3p
ENST00000264613	miR-542-3p
ENST00000264638	miR-185-3p
ENST00000264638	miR-188-3p
ENST00000264638	miR-28-5p/708-5p
ENST00000264638	miR-324-3p/1913
ENST00000264638	miR-340-5p
ENST00000264638	miR-505-3p
ENST00000264638	miR-505-5p
ENST00000264638	miR-671-5p
ENST00000264663	miR-188-3p
ENST00000264663	miR-188-5p
ENST00000264663	miR-331-5p
ENST00000264663	miR-340-5p
ENST00000264663	miR-340-5p
ENST00000264663	miR-340-5p
ENST00000264663	miR-340-5p
ENST00000264663	miR-340-5p
ENST00000264663	miR-542-3p
ENST00000264833	miR-324-5p
ENST00000264833	miR-331-3p
ENST00000264833	miR-340-5p
ENST00000264833	miR-505-3p
ENST00000264833	miR-542-3p
ENST00000264833	miR-542-3p
ENST00000264848	miR-185-5p
ENST00000264848	miR-188-3p
ENST00000264848	miR-28-5p/708-5p
ENST00000264848	miR-340-5p
ENST00000264848	miR-423-3p
ENST00000264917	miR-127-5p
ENST00000264917	miR-127-5p
ENST00000264917	miR-185-5p
ENST00000264917	miR-188-5p
ENST00000264917	miR-188-5p
ENST00000264917	miR-28-3p
ENST00000264917	miR-378a-5p
ENST00000264917	miR-378a-5p
ENST00000264917	miR-378a-5p
ENST00000264917	miR-505-3p
ENST00000264917	miR-542-3p
ENST00000264926	miR-185-3p
ENST00000264926	miR-185-5p
ENST00000264926	miR-188-3p
ENST00000264926	miR-188-5p
ENST00000264926	miR-324-3p/1913
ENST00000264926	miR-324-5p
ENST00000264926	miR-331-3p
ENST00000264926	miR-340-5p
ENST00000264926	miR-340-5p
ENST00000264926	miR-423-5p
ENST00000264926	miR-505-3p
ENST00000264926	miR-542-3p
ENST00000264926	miR-542-3p
ENST00000264926	miR-542-3p
ENST00000264926	miR-542-5p
ENST00000264926	miR-671-5p
ENST00000264926	miR-671-5p
ENST00000264968	miR-127-5p
ENST00000264968	miR-185-3p
ENST00000264968	miR-185-5p
ENST00000264968	miR-188-5p
ENST00000264968	miR-28-3p
ENST00000264968	miR-28-5p/708-5p
ENST00000264968	miR-324-3p/1913
ENST00000264968	miR-324-3p/1913
ENST00000264968	miR-324-5p
ENST00000264968	miR-340-5p
ENST00000264968	miR-340-5p
ENST00000264968	miR-340-5p
ENST00000264968	miR-340-5p
ENST00000264968	miR-378a-5p
ENST00000264968	miR-433-3p
ENST00000264968	miR-505-3p
ENST00000264968	miR-505-3p
ENST00000264968	miR-671-5p
ENST00000265071	miR-127-5p
ENST00000265071	miR-188-3p
ENST00000265071	miR-188-5p
ENST00000265071	miR-28-3p
ENST00000265071	miR-340-5p
ENST00000265071	miR-340-5p
ENST00000265071	miR-340-5p
ENST00000265071	miR-378a-5p
ENST00000265071	miR-505-3p
ENST00000265071	miR-505-3p
ENST00000265071	miR-542-3p
ENST00000265071	miR-671-5p
ENST00000265100	miR-340-5p
ENST00000265100	miR-671-3p
ENST00000265113	miR-331-5p
ENST00000265113	miR-423-5p
ENST00000265113	miR-433-3p
ENST00000265113	miR-505-3p
ENST00000265165	miR-185-5p
ENST00000265165	miR-188-5p
ENST00000265165	miR-324-3p/1913
ENST00000265165	miR-324-3p/1913
ENST00000265165	miR-423-5p
ENST00000265165	miR-423-5p
ENST00000265165	miR-505-3p
ENST00000265165	miR-671-3p
ENST00000265165	miR-671-5p
ENST00000265641	miR-185-3p
ENST00000265641	miR-185-5p
ENST00000265641	miR-185-5p
ENST00000265641	miR-188-5p
ENST00000265641	miR-188-5p
ENST00000265641	miR-324-5p
ENST00000265641	miR-324-5p
ENST00000265641	miR-340-3p/6827-3p
ENST00000265641	miR-378a-5p
ENST00000265641	miR-423-5p
ENST00000265641	miR-433-5p
ENST00000265641	miR-505-3p
ENST00000265641	miR-505-5p
ENST00000265678	miR-185-3p
ENST00000265678	miR-185-3p
ENST00000265678	miR-185-3p
ENST00000265678	miR-188-3p
ENST00000265678	miR-188-3p
ENST00000265678	miR-324-3p/1913
ENST00000265678	miR-331-5p
ENST00000265678	miR-423-5p
ENST00000265678	miR-433-3p
ENST00000265678	miR-505-3p
ENST00000265678	miR-671-5p
ENST00000265678	miR-671-5p
ENST00000265678	miR-671-5p
ENST00000265720	miR-188-3p
ENST00000265720	miR-331-5p
ENST00000265990	miR-188-3p
ENST00000265990	miR-340-5p
ENST00000265990	miR-340-5p
ENST00000265990	miR-340-5p
ENST00000265990	miR-542-3p
ENST00000266066	miR-188-5p
ENST00000266066	miR-331-3p
ENST00000266066	miR-331-3p
ENST00000266066	miR-671-5p
ENST00000266659	miR-127-5p
ENST00000266659	miR-188-3p
ENST00000266659	miR-188-5p
ENST00000266659	miR-188-5p
ENST00000266659	miR-188-5p
ENST00000266659	miR-28-5p/708-5p
ENST00000266659	miR-324-5p
ENST00000266659	miR-324-5p
ENST00000266659	miR-331-3p
ENST00000266659	miR-340-5p
ENST00000266659	miR-340-5p
ENST00000266659	miR-340-5p
ENST00000266659	miR-340-5p
ENST00000266659	miR-378a-5p
ENST00000266659	miR-378a-5p
ENST00000266659	miR-505-3p
ENST00000266659	miR-671-5p
ENST00000266712	miR-185-5p
ENST00000266712	miR-185-5p
ENST00000266712	miR-188-5p
ENST00000266712	miR-324-3p/1913
ENST00000266712	miR-340-5p
ENST00000266712	miR-340-5p
ENST00000266712	miR-340-5p
ENST00000266712	miR-433-3p
ENST00000266712	miR-433-3p
ENST00000266712	miR-542-3p
ENST00000266943	miR-188-5p
ENST00000266943	miR-28-5p/708-5p
ENST00000266943	miR-505-3p
ENST00000266943	miR-671-5p
ENST00000267102	miR-324-3p/1913
ENST00000268042	miR-185-3p
ENST00000268042	miR-185-5p
ENST00000268042	miR-188-3p
ENST00000268042	miR-331-5p
ENST00000268042	miR-340-5p
ENST00000268042	miR-433-3p
ENST00000268042	miR-542-3p
ENST00000269228	miR-185-5p
ENST00000269228	miR-340-5p
ENST00000269228	miR-378a-5p
ENST00000269228	miR-378a-5p
ENST00000269391	miR-331-3p
ENST00000269391	miR-331-5p
ENST00000269391	miR-433-3p
ENST00000269391	miR-505-3p
ENST00000269391	miR-505-3p
ENST00000269391	miR-671-5p
ENST00000270112	miR-127-5p
ENST00000270112	miR-127-5p
ENST00000270112	miR-185-3p
ENST00000270112	miR-185-3p
ENST00000270112	miR-185-5p
ENST00000270112	miR-185-5p
ENST00000270112	miR-28-3p
ENST00000270112	miR-28-5p/708-5p
ENST00000270112	miR-324-3p/1913
ENST00000270112	miR-324-3p/1913
ENST00000270112	miR-331-3p
ENST00000270112	miR-340-5p
ENST00000270112	miR-505-3p
ENST00000270112	miR-505-5p
ENST00000270112	miR-505-5p
ENST00000270112	miR-505-5p
ENST00000270112	miR-542-3p
ENST00000270139	miR-127-5p
ENST00000270139	miR-185-5p
ENST00000270139	miR-188-5p
ENST00000270139	miR-28-3p
ENST00000270139	miR-340-5p
ENST00000270139	miR-433-3p
ENST00000270139	miR-433-3p
ENST00000270139	miR-433-3p
ENST00000270139	miR-505-3p
ENST00000270139	miR-505-3p
ENST00000270139	miR-505-5p
ENST00000270139	miR-542-3p
ENST00000270139	miR-542-3p
ENST00000270139	miR-671-5p
ENST00000270530	miR-185-3p
ENST00000270530	miR-185-5p
ENST00000270530	miR-324-3p/1913
ENST00000270530	miR-324-3p/1913
ENST00000270530	miR-324-3p/1913
ENST00000270530	miR-331-3p
ENST00000270530	miR-331-3p
ENST00000270530	miR-378a-5p
ENST00000270530	miR-423-5p
ENST00000270530	miR-671-5p
ENST00000270530	miR-671-5p
ENST00000270747	miR-185-5p
ENST00000270747	miR-324-3p/1913
ENST00000270747	miR-331-3p
ENST00000270747	miR-505-5p
ENST00000270747	miR-505-5p
ENST00000270815	miR-185-5p
ENST00000270815	miR-324-3p/1913
ENST00000270815	miR-340-5p
ENST00000270815	miR-378a-5p
ENST00000270815	miR-378a-5p
ENST00000270815	miR-505-3p
ENST00000270861	miR-340-5p
ENST00000270861	miR-505-3p
ENST00000271877	miR-188-5p
ENST00000271877	miR-340-5p
ENST00000271877	miR-423-5p
ENST00000272342	miR-340-5p
ENST00000272342	miR-378a-5p
ENST00000272433	miR-127-5p
ENST00000272433	miR-185-3p
ENST00000272433	miR-185-3p
ENST00000272433	miR-28-5p/708-5p
ENST00000272433	miR-28-5p/708-5p
ENST00000272433	miR-324-3p/1913
ENST00000272433	miR-324-3p/1913
ENST00000272433	miR-324-3p/1913
ENST00000272433	miR-324-3p/1913
ENST00000272433	miR-324-5p
ENST00000272433	miR-331-3p
ENST00000272433	miR-331-3p
ENST00000272433	miR-331-3p
ENST00000272433	miR-423-5p
ENST00000272433	miR-505-5p
ENST00000272433	miR-505-5p
ENST00000272433	miR-505-5p
ENST00000272433	miR-542-3p
ENST00000272732	miR-185-3p
ENST00000272732	miR-185-5p
ENST00000272732	miR-324-3p/1913
ENST00000272732	miR-340-5p
ENST00000272732	miR-340-5p
ENST00000272732	miR-378a-5p
ENST00000272732	miR-433-3p
ENST00000272732	miR-505-3p
ENST00000272732	miR-542-3p
ENST00000272732	miR-671-5p
ENST00000273009	miR-127-5p
ENST00000273009	miR-185-3p
ENST00000273009	miR-185-5p
ENST00000273009	miR-185-5p
ENST00000273009	miR-324-3p/1913
ENST00000273009	miR-340-3p/6827-3p
ENST00000273009	miR-433-3p
ENST00000273009	miR-505-3p
ENST00000273009	miR-505-5p
ENST00000273009	miR-542-3p
ENST00000273009	miR-542-3p
ENST00000273009	miR-542-3p
ENST00000273009	miR-542-3p
ENST00000273359	miR-188-5p
ENST00000273359	miR-340-5p
ENST00000273359	miR-340-5p
ENST00000273359	miR-505-3p
ENST00000273359	miR-505-3p
ENST00000273359	miR-671-5p
ENST00000273859	miR-185-5p
ENST00000273859	miR-331-5p
ENST00000273859	miR-340-5p
ENST00000273859	miR-505-3p
ENST00000273859	miR-505-5p
ENST00000273920	miR-127-5p
ENST00000273920	miR-331-5p
ENST00000273920	miR-340-5p
ENST00000273920	miR-340-5p
ENST00000274532	miR-185-5p
ENST00000274532	miR-28-5p/708-5p
ENST00000274532	miR-28-5p/708-5p
ENST00000274532	miR-28-5p/708-5p
ENST00000274532	miR-324-3p/1913
ENST00000274532	miR-324-3p/1913
ENST00000274532	miR-324-3p/1913
ENST00000274532	miR-331-3p
ENST00000274532	miR-331-3p
ENST00000274532	miR-340-3p/6827-3p
ENST00000274532	miR-340-3p/6827-3p
ENST00000274532	miR-378a-5p
ENST00000274532	miR-423-5p
ENST00000274532	miR-433-3p
ENST00000274532	miR-433-5p
ENST00000274532	miR-505-3p
ENST00000274532	miR-505-5p
ENST00000274532	miR-542-3p
ENST00000274532	miR-542-5p
ENST00000274532	miR-671-5p
ENST00000274625	miR-423-5p
ENST00000274625	miR-433-3p
ENST00000274625	miR-505-3p
ENST00000275262	miR-127-5p
ENST00000275262	miR-127-5p
ENST00000275262	miR-188-3p
ENST00000275262	miR-188-3p
ENST00000275262	miR-188-5p
ENST00000275262	miR-28-3p
ENST00000275262	miR-28-5p/708-5p
ENST00000275262	miR-324-3p/1913
ENST00000275262	miR-324-5p
ENST00000275262	miR-331-3p
ENST00000275262	miR-331-5p
ENST00000275262	miR-340-5p
ENST00000275262	miR-340-5p
ENST00000275262	miR-340-5p
ENST00000275262	miR-340-5p
ENST00000275262	miR-340-5p
ENST00000275262	miR-340-5p
ENST00000275262	miR-340-5p
ENST00000275262	miR-340-5p
ENST00000275262	miR-340-5p
ENST00000275262	miR-340-5p
ENST00000275262	miR-340-5p
ENST00000275262	miR-340-5p
ENST00000275262	miR-340-5p
ENST00000275262	miR-433-3p
ENST00000275262	miR-433-3p
ENST00000275262	miR-433-3p
ENST00000275262	miR-433-3p
ENST00000275262	miR-433-3p
ENST00000275262	miR-505-3p
ENST00000275262	miR-505-3p
ENST00000275262	miR-505-3p
ENST00000275262	miR-505-3p
ENST00000275262	miR-505-3p
ENST00000275262	miR-505-3p
ENST00000275262	miR-505-3p
ENST00000275262	miR-505-5p
ENST00000275262	miR-505-5p
ENST00000275262	miR-542-3p
ENST00000275262	miR-542-3p
ENST00000275262	miR-542-3p
ENST00000275262	miR-542-3p
ENST00000275262	miR-542-3p
ENST00000275262	miR-671-5p
ENST00000275525	miR-28-5p/708-5p
ENST00000275525	miR-433-3p
ENST00000275525	miR-505-3p
ENST00000275525	miR-542-3p
ENST00000276055	miR-127-3p
ENST00000276055	miR-324-5p
ENST00000276055	miR-340-3p/6827-3p
ENST00000276055	miR-340-5p
ENST00000276055	miR-433-3p
ENST00000276055	miR-505-3p
ENST00000276055	miR-542-3p
ENST00000276055	miR-542-3p
ENST00000276390	miR-185-5p
ENST00000276602	miR-340-5p
ENST00000276602	miR-378a-5p
ENST00000276602	miR-433-3p
ENST00000276602	miR-505-3p
ENST00000276689	miR-28-3p
ENST00000276689	miR-340-5p
ENST00000276689	miR-542-3p
ENST00000276704	miR-340-5p
ENST00000278520	miR-340-5p
ENST00000278520	miR-340-5p
ENST00000278520	miR-378a-5p
ENST00000278520	miR-433-3p
ENST00000278568	miR-185-3p
ENST00000278568	miR-185-3p
ENST00000278568	miR-340-5p
ENST00000278568	miR-378a-5p
ENST00000278568	miR-505-3p
ENST00000278903	miR-324-3p/1913
ENST00000278903	miR-324-3p/1913
ENST00000278903	miR-340-5p
ENST00000278903	miR-433-5p
ENST00000278903	miR-542-3p
ENST00000278927	miR-185-5p
ENST00000278927	miR-188-3p
ENST00000278927	miR-324-3p/1913
ENST00000278927	miR-324-3p/1913
ENST00000278927	miR-505-5p
ENST00000279024	miR-185-3p
ENST00000279024	miR-185-5p
ENST00000279024	miR-188-3p
ENST00000279024	miR-324-5p
ENST00000279024	miR-331-5p
ENST00000279024	miR-378a-5p
ENST00000279024	miR-378a-5p
ENST00000279024	miR-423-5p
ENST00000279024	miR-505-5p
ENST00000279024	miR-505-5p
ENST00000279024	miR-505-5p
ENST00000279024	miR-671-5p
ENST00000280258	miR-185-5p
ENST00000280258	miR-505-3p
ENST00000280258	miR-505-3p
ENST00000280258	miR-542-3p
ENST00000280258	miR-542-3p
ENST00000280258	miR-671-5p
ENST00000280481	miR-185-5p
ENST00000280481	miR-185-5p
ENST00000280481	miR-188-3p
ENST00000280481	miR-188-3p
ENST00000280481	miR-188-3p
ENST00000280481	miR-188-5p
ENST00000280481	miR-28-5p/708-5p
ENST00000280481	miR-28-5p/708-5p
ENST00000280481	miR-340-5p
ENST00000280481	miR-340-5p
ENST00000280481	miR-340-5p
ENST00000280481	miR-378a-5p
ENST00000280481	miR-378a-5p
ENST00000280481	miR-378a-5p
ENST00000280481	miR-378a-5p
ENST00000280481	miR-433-3p
ENST00000280481	miR-505-3p
ENST00000280481	miR-505-3p
ENST00000280481	miR-505-3p
ENST00000280481	miR-505-3p
ENST00000280481	miR-542-3p
ENST00000280562	miR-127-5p
ENST00000280562	miR-185-3p
ENST00000280562	miR-185-3p
ENST00000280562	miR-185-3p
ENST00000280562	miR-185-3p
ENST00000280562	miR-185-3p
ENST00000280562	miR-185-3p
ENST00000280562	miR-185-5p
ENST00000280562	miR-324-3p/1913
ENST00000280562	miR-331-3p
ENST00000280562	miR-423-5p
ENST00000280562	miR-423-5p
ENST00000280562	miR-423-5p
ENST00000280562	miR-505-3p
ENST00000280562	miR-505-5p
ENST00000280562	miR-542-5p
ENST00000280734	miR-185-3p
ENST00000280734	miR-185-5p
ENST00000280734	miR-324-3p/1913
ENST00000280734	miR-378a-5p
ENST00000280734	miR-505-5p
ENST00000280734	miR-671-5p
ENST00000280904	miR-185-5p
ENST00000280904	miR-188-5p
ENST00000280904	miR-324-5p
ENST00000280904	miR-340-5p
ENST00000281017	miR-127-5p
ENST00000281017	miR-127-5p
ENST00000281017	miR-185-5p
ENST00000281017	miR-188-3p
ENST00000281017	miR-28-5p/708-5p
ENST00000281017	miR-324-3p/1913
ENST00000281017	miR-340-5p
ENST00000281017	miR-340-5p
ENST00000281017	miR-340-5p
ENST00000281017	miR-423-5p
ENST00000281017	miR-505-5p
ENST00000281017	miR-542-3p
ENST00000281441	miR-324-3p/1913
ENST00000281441	miR-340-5p
ENST00000281441	miR-378a-5p
ENST00000281441	miR-378a-5p
ENST00000281441	miR-433-3p
ENST00000282185	miR-188-5p
ENST00000282185	miR-188-5p
ENST00000282185	miR-28-5p/708-5p
ENST00000282185	miR-340-5p
ENST00000282185	miR-378a-5p
ENST00000282185	miR-423-3p
ENST00000283243	miR-127-5p
ENST00000283243	miR-340-5p
ENST00000283243	miR-340-5p
ENST00000283243	miR-423-5p
ENST00000283243	miR-505-3p
ENST00000283243	miR-505-3p
ENST00000283243	miR-505-3p
ENST00000283243	miR-505-3p
ENST00000283243	miR-505-5p
ENST00000283243	miR-671-5p
ENST00000283243	miR-671-5p
ENST00000283928	miR-188-5p
ENST00000283928	miR-331-3p
ENST00000283928	miR-340-5p
ENST00000283928	miR-340-5p
ENST00000283928	miR-505-3p
ENST00000284240	miR-185-3p
ENST00000284240	miR-185-3p
ENST00000284240	miR-185-3p
ENST00000284240	miR-185-3p
ENST00000284240	miR-331-3p
ENST00000284240	miR-378a-5p
ENST00000284240	miR-423-5p
ENST00000284240	miR-423-5p
ENST00000284240	miR-423-5p
ENST00000284240	miR-505-5p
ENST00000284240	miR-671-5p
ENST00000284509	miR-127-5p
ENST00000284509	miR-324-3p/1913
ENST00000284509	miR-340-5p
ENST00000284509	miR-505-5p
ENST00000284509	miR-542-3p
ENST00000284509	miR-671-5p
ENST00000284881	miR-127-5p
ENST00000284881	miR-127-5p
ENST00000284881	miR-28-3p
ENST00000284881	miR-324-3p/1913
ENST00000284881	miR-324-5p
ENST00000284881	miR-340-5p
ENST00000284881	miR-340-5p
ENST00000284881	miR-378a-5p
ENST00000284881	miR-433-3p
ENST00000284881	miR-433-5p
ENST00000284881	miR-505-3p
ENST00000284881	miR-505-3p
ENST00000284881	miR-671-5p
ENST00000285046	miR-188-5p
ENST00000285046	miR-331-3p
ENST00000285046	miR-433-3p
ENST00000285083	miR-188-3p
ENST00000285083	miR-28-5p/708-5p
ENST00000285083	miR-28-5p/708-5p
ENST00000285083	miR-331-5p
ENST00000285083	miR-505-3p
ENST00000285083	miR-505-3p
ENST00000285381	miR-378a-5p
ENST00000285381	miR-505-3p
ENST00000285407	miR-185-3p
ENST00000285407	miR-188-3p
ENST00000285407	miR-188-3p
ENST00000285407	miR-188-5p
ENST00000285407	miR-340-3p/6827-3p
ENST00000285407	miR-340-5p
ENST00000285407	miR-378a-5p
ENST00000285407	miR-433-3p
ENST00000285407	miR-505-3p
ENST00000285407	miR-542-3p
ENST00000285407	miR-671-5p
ENST00000285848	miR-340-5p
ENST00000285848	miR-433-3p
ENST00000286201	miR-185-5p
ENST00000286201	miR-185-5p
ENST00000286201	miR-324-5p
ENST00000286201	miR-340-5p
ENST00000286201	miR-542-3p
ENST00000286301	miR-331-3p
ENST00000286301	miR-331-3p
ENST00000286301	miR-505-5p
ENST00000287647	miR-324-3p/1913
ENST00000287647	miR-378a-5p
ENST00000287647	miR-505-3p
ENST00000287647	miR-505-3p
ENST00000288139	miR-331-3p
ENST00000288139	miR-331-3p
ENST00000288139	miR-331-3p
ENST00000288139	miR-433-5p
ENST00000288139	miR-505-3p
ENST00000288139	miR-542-3p
ENST00000289119	miR-340-5p
ENST00000289734	miR-127-5p
ENST00000289734	miR-185-3p
ENST00000289734	miR-188-5p
ENST00000289734	miR-28-5p/708-5p
ENST00000289734	miR-331-3p
ENST00000289734	miR-378a-5p
ENST00000289734	miR-505-5p
ENST00000289734	miR-542-5p
ENST00000289734	miR-671-5p
ENST00000289816	miR-127-5p
ENST00000289816	miR-188-5p
ENST00000289816	miR-28-5p/708-5p
ENST00000289816	miR-324-3p/1913
ENST00000289816	miR-324-5p
ENST00000289816	miR-331-3p
ENST00000290573	miR-185-3p
ENST00000290573	miR-185-5p
ENST00000290573	miR-188-3p
ENST00000290573	miR-28-5p/708-5p
ENST00000290573	miR-324-3p/1913
ENST00000290573	miR-423-5p
ENST00000290573	miR-505-3p
ENST00000290573	miR-505-5p
ENST00000290573	miR-505-5p
ENST00000290866	miR-127-5p
ENST00000290866	miR-185-3p
ENST00000290866	miR-185-3p
ENST00000290866	miR-185-3p
ENST00000290866	miR-185-5p
ENST00000290866	miR-331-3p
ENST00000290866	miR-340-5p
ENST00000290866	miR-505-5p
ENST00000290866	miR-671-5p
ENST00000291478	miR-127-5p
ENST00000291478	miR-185-5p
ENST00000291478	miR-185-5p
ENST00000291478	miR-28-5p/708-5p
ENST00000291478	miR-324-3p/1913
ENST00000291478	miR-324-3p/1913
ENST00000291478	miR-340-5p
ENST00000291478	miR-340-5p
ENST00000291478	miR-340-5p
ENST00000291478	miR-423-5p
ENST00000291478	miR-505-3p
ENST00000291478	miR-505-3p
ENST00000291478	miR-542-3p
ENST00000291478	miR-671-3p
ENST00000293195	miR-185-5p
ENST00000293195	miR-188-5p
ENST00000294064	miR-127-5p
ENST00000294064	miR-127-5p
ENST00000294064	miR-185-3p
ENST00000294064	miR-188-3p
ENST00000294064	miR-28-5p/708-5p
ENST00000294064	miR-324-3p/1913
ENST00000294064	miR-331-3p
ENST00000294064	miR-331-3p
ENST00000294064	miR-340-3p/6827-3p
[truncated: 7,147 more rows]

## Sheet: Eutherian All
Transcript	miRNA
ENST00000001146	miR-185-3p
ENST00000001146	miR-185-3p		Note: this sheet contains targeting information for genes that gained uterine expression on the eutherian node and all stem lineage miRNAs
ENST00000001146	miR-185-3p
ENST00000001146	miR-185-3p
ENST00000001146	miR-185-5p
ENST00000001146	miR-188-3p		648 total genes
ENST00000001146	miR-188-3p
ENST00000001146	miR-28-5p/708-5p
ENST00000001146	miR-324-3p/1913
ENST00000001146	miR-324-3p/1913
ENST00000001146	miR-324-5p
ENST00000001146	miR-324-5p
ENST00000001146	miR-340-5p
ENST00000001146	miR-505-5p
ENST00000001146	miR-505-5p
ENST00000001146	miR-542-5p
ENST00000009105	miR-127-5p
ENST00000009105	miR-185-3p
ENST00000009105	miR-185-3p
ENST00000009105	miR-185-5p
ENST00000009105	miR-324-3p/1913
ENST00000009105	miR-423-5p
ENST00000009105	miR-505-3p
ENST00000009105	miR-671-5p
ENST00000020926	miR-185-3p
ENST00000020926	miR-185-5p
ENST00000020926	miR-188-3p
ENST00000020926	miR-324-5p
ENST00000020926	miR-340-3p/6827-3p
ENST00000020926	miR-378a-5p
ENST00000020926	miR-433-3p
ENST00000020926	miR-433-3p
ENST00000020926	miR-505-3p
ENST00000020926	miR-505-5p
ENST00000020926	miR-542-3p
ENST00000020926	miR-671-5p
ENST00000046794	miR-127-5p
ENST00000046794	miR-127-5p
ENST00000046794	miR-185-3p
ENST00000046794	miR-188-5p
ENST00000046794	miR-28-3p
ENST00000046794	miR-28-3p
ENST00000046794	miR-340-5p
ENST00000046794	miR-542-3p
ENST00000046794	miR-671-5p
ENST00000046794	miR-671-5p
ENST00000064724	miR-127-5p
ENST00000064724	miR-185-5p
ENST00000064724	miR-188-5p
ENST00000064724	miR-331-3p
ENST00000064724	miR-340-5p
ENST00000064724	miR-433-3p
ENST00000064724	miR-505-3p
ENST00000180173	miR-28-3p
ENST00000180173	miR-340-5p
ENST00000180173	miR-378a-5p
ENST00000180173	miR-423-5p
ENST00000180173	miR-433-3p
ENST00000181839	miR-127-5p
ENST00000181839	miR-185-3p
ENST00000181839	miR-188-3p
ENST00000181839	miR-28-3p
ENST00000181839	miR-331-5p
ENST00000181839	miR-340-5p
ENST00000181839	miR-423-5p
ENST00000181839	miR-505-3p
ENST00000181839	miR-542-3p
ENST00000181839	miR-542-3p
ENST00000188790	miR-423-5p
ENST00000204637	miR-324-5p
ENST00000204637	miR-423-5p
ENST00000209728	miR-127-5p
ENST00000209728	miR-185-5p
ENST00000209728	miR-188-3p
ENST00000209728	miR-324-5p
ENST00000209728	miR-331-5p
ENST00000209728	miR-378a-5p
ENST00000209728	miR-378a-5p
ENST00000209728	miR-423-5p
ENST00000209728	miR-671-5p
ENST00000209728	miR-671-5p
ENST00000211314	miR-324-3p/1913
ENST00000211314	miR-433-3p
ENST00000211314	miR-542-3p
ENST00000211314	miR-542-3p
ENST00000211413	miR-185-3p
ENST00000211413	miR-324-3p/1913
ENST00000211413	miR-340-3p/6827-3p
ENST00000211413	miR-378a-5p
ENST00000211413	miR-423-3p
ENST00000211413	miR-423-3p
ENST00000211413	miR-423-5p
ENST00000211413	miR-423-5p
ENST00000211413	miR-505-5p
ENST00000215754	miR-505-5p
ENST00000216061	miR-324-3p/1913
ENST00000216061	miR-324-3p/1913
ENST00000216160	miR-185-3p
ENST00000216160	miR-185-3p
ENST00000216160	miR-185-3p
ENST00000216160	miR-185-3p
ENST00000216160	miR-185-3p
ENST00000216160	miR-185-5p
ENST00000216160	miR-185-5p
ENST00000216160	miR-185-5p
ENST00000216160	miR-188-3p
ENST00000216160	miR-188-3p
ENST00000216160	miR-28-5p/708-5p
ENST00000216160	miR-28-5p/708-5p
ENST00000216160	miR-324-3p/1913
ENST00000216160	miR-324-3p/1913
ENST00000216160	miR-324-3p/1913
ENST00000216160	miR-324-3p/1913
ENST00000216160	miR-324-3p/1913
ENST00000216160	miR-324-5p
ENST00000216160	miR-331-3p
ENST00000216160	miR-331-3p
ENST00000216160	miR-378a-5p
ENST00000216160	miR-423-3p
ENST00000216160	miR-423-5p
ENST00000216160	miR-433-3p
ENST00000216160	miR-505-3p
ENST00000216160	miR-671-5p
ENST00000216218	miR-127-5p
ENST00000216218	miR-188-5p
ENST00000216218	miR-188-5p
ENST00000216218	miR-324-3p/1913
ENST00000216218	miR-331-3p
ENST00000216218	miR-378a-5p
ENST00000216218	miR-542-3p
ENST00000216218	miR-671-5p
ENST00000216223	miR-185-3p
ENST00000216223	miR-185-3p
ENST00000216223	miR-185-5p
ENST00000216223	miR-185-5p
ENST00000216223	miR-324-3p/1913
ENST00000216223	miR-331-5p
ENST00000216223	miR-340-5p
ENST00000216223	miR-378a-5p
ENST00000216223	miR-423-5p
ENST00000216223	miR-505-5p
ENST00000216223	miR-505-5p
ENST00000216756	miR-185-3p
ENST00000216756	miR-185-3p
ENST00000216756	miR-185-5p
ENST00000216756	miR-188-3p
ENST00000216756	miR-28-3p
ENST00000216756	miR-340-3p/6827-3p
ENST00000216756	miR-340-5p
ENST00000216756	miR-423-5p
ENST00000216756	miR-433-3p
ENST00000216756	miR-505-3p
ENST00000216756	miR-505-5p
ENST00000216756	miR-542-3p
ENST00000216756	miR-671-3p
ENST00000217162	miR-28-5p/708-5p
ENST00000217162	miR-324-3p/1913
ENST00000217162	miR-331-3p
ENST00000217162	miR-340-5p
ENST00000217162	miR-378a-5p
ENST00000217162	miR-378a-5p
ENST00000217162	miR-433-3p
ENST00000217162	miR-505-3p
ENST00000217162	miR-505-5p
ENST00000217195	miR-185-3p
ENST00000217195	miR-423-5p
ENST00000217195	miR-423-5p
ENST00000217195	miR-423-5p
ENST00000217195	miR-423-5p
ENST00000217195	miR-423-5p
ENST00000217195	miR-671-5p
ENST00000219097	miR-28-5p/708-5p
ENST00000219097	miR-340-5p
ENST00000219097	miR-340-5p
ENST00000219097	miR-340-5p
ENST00000219097	miR-340-5p
ENST00000219097	miR-378a-5p
ENST00000219097	miR-433-3p
ENST00000219345	miR-28-5p/708-5p
ENST00000219345	miR-28-5p/708-5p
ENST00000219345	miR-324-3p/1913
ENST00000219345	miR-331-3p
ENST00000219345	miR-331-3p
ENST00000219345	miR-423-5p
ENST00000219345	miR-505-5p
ENST00000219345	miR-671-5p
ENST00000219345	miR-671-5p
ENST00000221419	miR-423-3p
ENST00000221466	miR-185-5p
ENST00000221466	miR-331-3p
ENST00000222005	miR-185-3p
ENST00000222005	miR-185-5p
ENST00000222005	miR-185-5p
ENST00000222005	miR-324-3p/1913
ENST00000222005	miR-671-5p
ENST00000222329	miR-185-3p
ENST00000222329	miR-28-5p/708-5p
ENST00000222329	miR-324-5p
ENST00000222329	miR-331-3p
ENST00000222329	miR-331-3p
ENST00000222329	miR-340-5p
ENST00000222329	miR-423-5p
ENST00000225777	miR-185-3p
ENST00000225777	miR-185-3p
ENST00000225777	miR-324-5p
ENST00000225777	miR-340-3p/6827-3p
ENST00000225777	miR-423-5p
ENST00000225777	miR-505-5p
ENST00000226067	miR-185-5p
ENST00000226067	miR-28-3p
ENST00000226067	miR-28-5p/708-5p
ENST00000226067	miR-331-5p
ENST00000226067	miR-331-5p
ENST00000226067	miR-340-5p
ENST00000226067	miR-340-5p
ENST00000226067	miR-378a-5p
ENST00000226067	miR-505-3p
ENST00000226067	miR-505-3p
ENST00000226067	miR-542-3p
ENST00000226067	miR-542-3p
ENST00000226067	miR-671-3p
ENST00000227758	miR-331-5p
ENST00000227758	miR-505-3p
ENST00000228264	miR-188-3p
ENST00000228264	miR-324-3p/1913
ENST00000228264	miR-331-3p
ENST00000228264	miR-671-5p
ENST00000229264	miR-185-3p
ENST00000229264	miR-185-5p
ENST00000229264	miR-423-5p
ENST00000229563	miR-331-5p
ENST00000232424	miR-378a-5p
ENST00000233336	miR-127-5p
ENST00000233336	miR-127-5p
ENST00000233336	miR-127-5p
ENST00000233336	miR-185-3p
ENST00000233336	miR-185-5p
ENST00000233336	miR-185-5p
ENST00000233336	miR-188-3p
ENST00000233336	miR-28-3p
ENST00000233336	miR-28-5p/708-5p
ENST00000233336	miR-324-3p/1913
ENST00000233336	miR-324-3p/1913
ENST00000233336	miR-331-3p
ENST00000233336	miR-331-3p
ENST00000233336	miR-331-5p
ENST00000233336	miR-331-5p
ENST00000233336	miR-340-5p
ENST00000233336	miR-340-5p
ENST00000233336	miR-340-5p
ENST00000233336	miR-378a-5p
ENST00000233336	miR-378a-5p
ENST00000233336	miR-378a-5p
ENST00000233336	miR-433-3p
ENST00000233336	miR-433-3p
ENST00000233336	miR-433-5p
ENST00000233336	miR-505-3p
ENST00000233336	miR-505-3p
ENST00000233336	miR-505-3p
ENST00000233336	miR-505-5p
ENST00000233336	miR-505-5p
ENST00000233336	miR-542-3p
ENST00000233336	miR-542-3p
ENST00000233336	miR-542-3p
ENST00000233336	miR-671-5p
ENST00000233336	miR-671-5p
ENST00000233336	miR-671-5p
ENST00000233336	miR-671-5p
ENST00000233336	miR-671-5p
ENST00000233893	miR-340-5p
ENST00000234040	miR-505-5p
ENST00000234296	miR-28-3p
ENST00000234296	miR-28-3p
ENST00000234296	miR-324-3p/1913
ENST00000234296	miR-331-3p
ENST00000234296	miR-331-3p
ENST00000234296	miR-340-5p
ENST00000234296	miR-340-5p
ENST00000234296	miR-340-5p
ENST00000234296	miR-433-3p
ENST00000234296	miR-542-5p
ENST00000234313	miR-185-3p
ENST00000234313	miR-185-5p
ENST00000234313	miR-188-3p
ENST00000234313	miR-28-3p
ENST00000234313	miR-28-5p/708-5p
ENST00000234313	miR-331-3p
ENST00000234313	miR-340-5p
ENST00000234313	miR-423-5p
ENST00000234313	miR-505-5p
ENST00000234453	miR-185-5p
ENST00000234453	miR-185-5p
ENST00000234453	miR-185-5p
ENST00000234453	miR-185-5p
ENST00000234453	miR-188-3p
ENST00000234453	miR-188-3p
ENST00000234453	miR-188-5p
ENST00000234453	miR-188-5p
ENST00000234453	miR-188-5p
ENST00000234453	miR-28-3p
ENST00000234453	miR-28-3p
ENST00000234453	miR-28-3p
ENST00000234453	miR-28-5p/708-5p
ENST00000234453	miR-331-3p
ENST00000234453	miR-331-5p
ENST00000234453	miR-331-5p
ENST00000234453	miR-340-3p/6827-3p
ENST00000234453	miR-340-5p
ENST00000234453	miR-340-5p
ENST00000234453	miR-340-5p
ENST00000234453	miR-340-5p
ENST00000234453	miR-340-5p
ENST00000234453	miR-340-5p
ENST00000234453	miR-340-5p
ENST00000234453	miR-340-5p
ENST00000234453	miR-340-5p
ENST00000234453	miR-340-5p
ENST00000234453	miR-340-5p
ENST00000234453	miR-378a-5p
ENST00000234453	miR-378a-5p
ENST00000234453	miR-378a-5p
ENST00000234453	miR-378a-5p
ENST00000234453	miR-433-3p
ENST00000234453	miR-433-3p
ENST00000234453	miR-433-3p
ENST00000234453	miR-433-5p
ENST00000234453	miR-505-3p
ENST00000234453	miR-505-3p
ENST00000234453	miR-505-3p
ENST00000234453	miR-505-3p
ENST00000234453	miR-505-3p
ENST00000234453	miR-505-3p
ENST00000234453	miR-505-3p
ENST00000234453	miR-542-3p
ENST00000234453	miR-542-3p
ENST00000234453	miR-671-5p
ENST00000234453	miR-671-5p
ENST00000235307	miR-185-3p
ENST00000235307	miR-185-3p
ENST00000235307	miR-185-3p
ENST00000235307	miR-185-3p
ENST00000235307	miR-185-3p
ENST00000235307	miR-185-5p
ENST00000235307	miR-185-5p
ENST00000235307	miR-185-5p
ENST00000235307	miR-185-5p
ENST00000235307	miR-185-5p
ENST00000235307	miR-185-5p
ENST00000235307	miR-188-3p
ENST00000235307	miR-188-3p
ENST00000235307	miR-188-3p
ENST00000235307	miR-188-5p
ENST00000235307	miR-188-5p
ENST00000235307	miR-324-3p/1913
ENST00000235307	miR-324-5p
ENST00000235307	miR-331-3p
ENST00000235307	miR-331-3p
ENST00000235307	miR-331-3p
ENST00000235307	miR-340-3p/6827-3p
ENST00000235307	miR-340-5p
ENST00000235307	miR-378a-5p
ENST00000235307	miR-423-5p
ENST00000235307	miR-423-5p
ENST00000235307	miR-433-3p
ENST00000235307	miR-433-5p
ENST00000235307	miR-505-3p
ENST00000235307	miR-505-3p
ENST00000235307	miR-505-3p
ENST00000235307	miR-505-5p
ENST00000235307	miR-542-3p
ENST00000235307	miR-542-3p
ENST00000235307	miR-542-3p
ENST00000235307	miR-671-5p
ENST00000235307	miR-671-5p
ENST00000235307	miR-671-5p
ENST00000235307	miR-671-5p
ENST00000237455	miR-331-5p
ENST00000237455	miR-340-5p
ENST00000237623	miR-127-5p
ENST00000237623	miR-340-5p
ENST00000237623	miR-433-3p
ENST00000239830	miR-127-5p
ENST00000239830	miR-185-3p
ENST00000239830	miR-185-5p
ENST00000239830	miR-28-3p
ENST00000239830	miR-28-3p
ENST00000239830	miR-28-3p
ENST00000239830	miR-340-5p
ENST00000239830	miR-542-3p
ENST00000239830	miR-542-3p
ENST00000239830	miR-542-3p
ENST00000242159	miR-185-3p
ENST00000242159	miR-505-5p
ENST00000242159	miR-671-5p
ENST00000242465	miR-331-5p
ENST00000242465	miR-433-3p
ENST00000242827	miR-185-3p
ENST00000242827	miR-185-5p
ENST00000242827	miR-185-5p
ENST00000242827	miR-340-5p
ENST00000242827	miR-378a-5p
ENST00000242827	miR-433-3p
ENST00000242827	miR-671-5p
ENST00000243077	miR-185-3p
ENST00000243077	miR-185-3p
ENST00000243077	miR-331-3p
ENST00000243077	miR-423-5p
ENST00000243347	miR-340-5p
ENST00000244020	miR-188-5p
ENST00000244020	miR-28-3p
ENST00000244020	miR-28-5p/708-5p
ENST00000244020	miR-324-5p
ENST00000244020	miR-331-5p
ENST00000244020	miR-340-5p
ENST00000244020	miR-340-5p
ENST00000244020	miR-505-3p
ENST00000244020	miR-505-3p
ENST00000244020	miR-542-3p
ENST00000244050	miR-185-3p
ENST00000244050	miR-185-3p
ENST00000244050	miR-185-5p
ENST00000244050	miR-331-3p
ENST00000244050	miR-423-5p
ENST00000244050	miR-542-3p
ENST00000244230	miR-340-5p
ENST00000245457	miR-188-3p
ENST00000245457	miR-340-5p
ENST00000245457	miR-340-5p
ENST00000245457	miR-505-3p
ENST00000245457	miR-542-3p
ENST00000246190	miR-185-3p
ENST00000246190	miR-185-3p
ENST00000246190	miR-185-3p
ENST00000246190	miR-188-3p
ENST00000246190	miR-188-3p
ENST00000246190	miR-188-5p
ENST00000246190	miR-28-5p/708-5p
ENST00000246190	miR-324-3p/1913
ENST00000246190	miR-324-3p/1913
ENST00000246190	miR-331-3p
ENST00000246190	miR-331-3p
ENST00000246190	miR-340-3p/6827-3p
ENST00000246190	miR-340-3p/6827-3p
ENST00000246190	miR-340-3p/6827-3p
ENST00000246190	miR-378a-5p
ENST00000246190	miR-505-5p
ENST00000246190	miR-505-5p
ENST00000246190	miR-505-5p
ENST00000246190	miR-542-5p
ENST00000246190	miR-671-5p
ENST00000247191	miR-505-3p
ENST00000247470	miR-185-3p
ENST00000247470	miR-185-5p
ENST00000247470	miR-324-3p/1913
ENST00000247470	miR-340-3p/6827-3p
ENST00000247470	miR-340-3p/6827-3p
ENST00000247470	miR-378a-5p
ENST00000247470	miR-542-3p
ENST00000247815	miR-433-3p
ENST00000248437	miR-28-5p/708-5p
ENST00000248437	miR-505-3p
ENST00000249377	miR-188-3p
ENST00000249601	miR-185-3p
ENST00000249601	miR-188-3p
ENST00000249601	miR-188-5p
ENST00000249601	miR-28-3p
ENST00000249601	miR-28-5p/708-5p
ENST00000249601	miR-324-5p
ENST00000249601	miR-331-3p
ENST00000249601	miR-331-3p
ENST00000249601	miR-423-5p
ENST00000249601	miR-433-3p
ENST00000249601	miR-433-3p
ENST00000249601	miR-433-5p
ENST00000249601	miR-505-3p
ENST00000249601	miR-505-5p
ENST00000249601	miR-671-5p
ENST00000250101	miR-28-3p
ENST00000250101	miR-331-5p
ENST00000250101	miR-378a-5p
ENST00000251343	miR-127-3p
ENST00000251343	miR-127-5p
ENST00000251343	miR-185-3p
ENST00000251343	miR-188-3p
ENST00000251343	miR-28-5p/708-5p
ENST00000251343	miR-324-3p/1913
ENST00000251343	miR-324-3p/1913
ENST00000251343	miR-331-3p
ENST00000251343	miR-378a-5p
ENST00000251343	miR-378a-5p
ENST00000251343	miR-505-3p
ENST00000251343	miR-505-3p
ENST00000251343	miR-505-5p
ENST00000251343	miR-542-3p
ENST00000251343	miR-542-5p
ENST00000251496	miR-185-5p
ENST00000251496	miR-188-3p
ENST00000251496	miR-324-3p/1913
ENST00000251496	miR-340-5p
ENST00000251496	miR-671-5p
ENST00000252087	miR-185-3p
ENST00000252087	miR-185-3p
ENST00000252087	miR-331-3p
ENST00000252087	miR-331-3p
ENST00000252087	miR-433-3p
ENST00000252087	miR-505-3p
ENST00000253122	miR-185-3p
ENST00000253122	miR-185-3p
ENST00000253122	miR-185-3p
ENST00000253122	miR-185-5p
ENST00000253122	miR-324-3p/1913
ENST00000253122	miR-324-5p
ENST00000253122	miR-331-3p
ENST00000253122	miR-331-3p
ENST00000253122	miR-340-3p/6827-3p
ENST00000253122	miR-340-3p/6827-3p
ENST00000253122	miR-340-5p
ENST00000253122	miR-423-5p
ENST00000253122	miR-542-3p
ENST00000253122	miR-542-5p
ENST00000253122	miR-671-5p
ENST00000253122	miR-671-5p
ENST00000254051	miR-127-5p
ENST00000254051	miR-185-3p
ENST00000254051	miR-185-3p
ENST00000254051	miR-185-3p
ENST00000254051	miR-185-5p
ENST00000254051	miR-185-5p
ENST00000254051	miR-185-5p
ENST00000254051	miR-185-5p
ENST00000254051	miR-185-5p
ENST00000254051	miR-185-5p
ENST00000254051	miR-28-5p/708-5p
ENST00000254051	miR-28-5p/708-5p
ENST00000254051	miR-28-5p/708-5p
ENST00000254051	miR-324-3p/1913
ENST00000254051	miR-331-3p
ENST00000254051	miR-331-3p
ENST00000254051	miR-331-5p
ENST00000254051	miR-340-5p
ENST00000254051	miR-423-5p
ENST00000254051	miR-423-5p
ENST00000254051	miR-433-3p
ENST00000254051	miR-505-3p
ENST00000254051	miR-505-3p
ENST00000254051	miR-505-5p
ENST00000254051	miR-542-3p
ENST00000254051	miR-542-5p
ENST00000254051	miR-671-5p
ENST00000254260	miR-28-5p/708-5p
ENST00000254260	miR-340-5p
ENST00000254260	miR-505-3p
ENST00000254260	miR-505-3p
ENST00000254508	miR-127-5p
ENST00000254508	miR-28-5p/708-5p
ENST00000254508	miR-378a-5p
ENST00000254508	miR-423-5p
ENST00000254667	miR-185-3p
ENST00000254667	miR-185-3p
ENST00000254667	miR-185-5p
ENST00000254667	miR-185-5p
ENST00000254667	miR-340-5p
ENST00000254667	miR-340-5p
ENST00000254667	miR-378a-5p
ENST00000254667	miR-505-3p
ENST00000254898	miR-185-3p
ENST00000254898	miR-378a-5p
ENST00000254898	miR-505-3p
ENST00000255448	miR-188-3p
ENST00000255448	miR-188-5p
ENST00000255448	miR-28-3p
ENST00000255448	miR-28-3p
ENST00000255448	miR-28-3p
ENST00000255448	miR-28-5p/708-5p
ENST00000255448	miR-28-5p/708-5p
ENST00000255448	miR-324-3p/1913
ENST00000255448	miR-331-3p
ENST00000255448	miR-340-5p
ENST00000255448	miR-433-3p
ENST00000255448	miR-433-3p
ENST00000255448	miR-505-3p
ENST00000255448	miR-671-5p
ENST00000255977	miR-185-5p
ENST00000255977	miR-324-5p
ENST00000255977	miR-423-5p
ENST00000255977	miR-505-3p
ENST00000255977	miR-505-3p
ENST00000255977	miR-505-5p
ENST00000257181	miR-28-5p/708-5p
ENST00000257181	miR-324-3p/1913
ENST00000257181	miR-324-3p/1913
ENST00000257181	miR-340-3p/6827-3p
ENST00000257181	miR-340-5p
ENST00000257181	miR-340-5p
ENST00000257181	miR-378a-5p
ENST00000257181	miR-378a-5p
ENST00000257181	miR-378a-5p
ENST00000257181	miR-433-3p
ENST00000257181	miR-433-3p
ENST00000257181	miR-505-5p
ENST00000257181	miR-671-3p
ENST00000257209	miR-127-5p
ENST00000257209	miR-185-3p
ENST00000257209	miR-542-3p
ENST00000257552	miR-185-3p
ENST00000257552	miR-185-3p
ENST00000257552	miR-185-5p
ENST00000257552	miR-185-5p
ENST00000257552	miR-188-3p
ENST00000257552	miR-324-3p/1913
ENST00000257552	miR-331-3p
ENST00000257552	miR-331-3p
ENST00000257552	miR-423-5p
ENST00000257552	miR-423-5p
ENST00000257552	miR-423-5p
ENST00000257552	miR-433-3p
ENST00000257552	miR-505-5p
ENST00000257909	miR-185-3p
ENST00000257909	miR-28-5p/708-5p
ENST00000257909	miR-324-3p/1913
ENST00000257909	miR-542-3p
ENST00000257909	miR-671-5p
ENST00000258494	miR-185-5p
ENST00000258494	miR-188-5p
ENST00000258494	miR-28-5p/708-5p
ENST00000258494	miR-331-3p
ENST00000258494	miR-340-5p
ENST00000258494	miR-340-5p
ENST00000258494	miR-340-5p
ENST00000258494	miR-433-3p
ENST00000258494	miR-505-3p
ENST00000258733	miR-127-5p
ENST00000258733	miR-185-5p
ENST00000258733	miR-188-3p
ENST00000258733	miR-433-3p
ENST00000258787	miR-185-3p
ENST00000258787	miR-185-3p
ENST00000258787	miR-185-3p
ENST00000258787	miR-185-3p
ENST00000258787	miR-185-3p
ENST00000258787	miR-185-3p
ENST00000258787	miR-185-3p
ENST00000258787	miR-185-3p
ENST00000258787	miR-185-3p
ENST00000258787	miR-185-3p
ENST00000258787	miR-185-3p
ENST00000258787	miR-185-3p
ENST00000258787	miR-185-3p
ENST00000258787	miR-185-3p
ENST00000258787	miR-185-3p
ENST00000258787	miR-185-3p
ENST00000258787	miR-185-3p
ENST00000258787	miR-185-3p
ENST00000258787	miR-185-3p
ENST00000258787	miR-185-3p
ENST00000258787	miR-185-5p
ENST00000258787	miR-188-5p
ENST00000258787	miR-28-5p/708-5p
ENST00000258787	miR-28-5p/708-5p
ENST00000258787	miR-423-5p
ENST00000258787	miR-423-5p
ENST00000258787	miR-423-5p
ENST00000258787	miR-423-5p
ENST00000258787	miR-423-5p
ENST00000258787	miR-423-5p
ENST00000258787	miR-423-5p
ENST00000258787	miR-423-5p
ENST00000258787	miR-423-5p
ENST00000258787	miR-423-5p
ENST00000258787	miR-423-5p
ENST00000258787	miR-423-5p
ENST00000258787	miR-423-5p
ENST00000258787	miR-423-5p
ENST00000258787	miR-423-5p
ENST00000258787	miR-423-5p
ENST00000258787	miR-423-5p
ENST00000258787	miR-423-5p
ENST00000258787	miR-423-5p
ENST00000258787	miR-423-5p
ENST00000258787	miR-542-3p
ENST00000258975	miR-127-5p
ENST00000258975	miR-185-3p
ENST00000258975	miR-185-3p
ENST00000258975	miR-185-5p
ENST00000258975	miR-185-5p
ENST00000258975	miR-188-3p
ENST00000258975	miR-28-5p/708-5p
ENST00000258975	miR-28-5p/708-5p
ENST00000258975	miR-28-5p/708-5p
ENST00000258975	miR-324-3p/1913
ENST00000258975	miR-324-5p
ENST00000258975	miR-331-3p
ENST00000258975	miR-340-5p
ENST00000259053	miR-185-5p
ENST00000259053	miR-28-3p
ENST00000259053	miR-331-5p
ENST00000259053	miR-340-3p/6827-3p
ENST00000259053	miR-340-5p
ENST00000259053	miR-340-5p
ENST00000259053	miR-340-5p
ENST00000259053	miR-542-3p
ENST00000259053	miR-542-3p
ENST00000259351	miR-185-3p
ENST00000259351	miR-185-5p
ENST00000259351	miR-185-5p
ENST00000259351	miR-188-3p
ENST00000259351	miR-188-5p
ENST00000259351	miR-324-3p/1913
ENST00000259351	miR-331-3p
ENST00000259351	miR-433-3p
ENST00000259351	miR-505-3p
ENST00000259351	miR-542-3p
ENST00000259351	miR-542-3p
ENST00000259351	miR-542-3p
ENST00000259351	miR-542-5p
ENST00000259351	miR-671-5p
ENST00000259351	miR-671-5p
ENST00000259939	miR-127-5p
ENST00000259939	miR-185-3p
ENST00000259939	miR-185-5p
ENST00000259939	miR-188-5p
ENST00000259939	miR-331-3p
ENST00000259939	miR-331-3p
ENST00000259939	miR-340-5p
ENST00000259939	miR-340-5p
ENST00000259939	miR-340-5p
ENST00000259939	miR-340-5p
ENST00000259939	miR-378a-5p
ENST00000259939	miR-378a-5p
ENST00000259939	miR-378a-5p
ENST00000259939	miR-433-3p
ENST00000259939	miR-433-3p
ENST00000259939	miR-505-3p
ENST00000260113	miR-127-5p
ENST00000260113	miR-28-3p
ENST00000260113	miR-324-5p
ENST00000260113	miR-331-5p
ENST00000260113	miR-331-5p
ENST00000260113	miR-340-5p
ENST00000260113	miR-340-5p
ENST00000260113	miR-378a-5p
ENST00000260113	miR-423-5p
ENST00000260113	miR-433-3p
ENST00000260113	miR-505-3p
ENST00000260113	miR-505-3p
ENST00000260113	miR-505-3p
ENST00000260113	miR-671-5p
ENST00000261211	miR-185-3p
ENST00000261211	miR-340-5p
ENST00000261211	miR-378a-5p
ENST00000261211	miR-433-3p
ENST00000261211	miR-542-3p
ENST00000261233	miR-127-5p
ENST00000261233	miR-185-5p
ENST00000261233	miR-185-5p
ENST00000261233	miR-188-5p
ENST00000261233	miR-28-3p
ENST00000261233	miR-28-3p
ENST00000261233	miR-28-5p/708-5p
ENST00000261233	miR-340-3p/6827-3p
ENST00000261233	miR-340-3p/6827-3p
ENST00000261233	miR-340-5p
ENST00000261233	miR-340-5p
ENST00000261233	miR-340-5p
ENST00000261233	miR-340-5p
ENST00000261233	miR-340-5p
ENST00000261233	miR-340-5p
ENST00000261233	miR-378a-5p
ENST00000261233	miR-378a-5p
ENST00000261233	miR-433-3p
ENST00000261233	miR-505-3p
ENST00000261233	miR-505-3p
ENST00000261233	miR-505-3p
ENST00000261233	miR-505-5p
ENST00000261233	miR-505-5p
ENST00000261233	miR-671-5p
ENST00000261250	miR-185-3p
ENST00000261250	miR-185-5p
ENST00000261250	miR-185-5p
ENST00000261250	miR-188-3p
ENST00000261250	miR-188-3p
ENST00000261250	miR-188-5p
ENST00000261250	miR-324-3p/1913
ENST00000261250	miR-331-3p
ENST00000261250	miR-340-3p/6827-3p
ENST00000261250	miR-340-5p
ENST00000261250	miR-340-5p
ENST00000261250	miR-378a-5p
ENST00000261250	miR-433-3p
ENST00000261250	miR-505-3p
ENST00000261464	miR-188-3p
ENST00000261464	miR-340-3p/6827-3p
ENST00000261464	miR-340-5p
ENST00000261464	miR-340-5p
ENST00000261464	miR-378a-5p
ENST00000261464	miR-433-3p
ENST00000261464	miR-505-5p
ENST00000261499	miR-324-3p/1913
ENST00000261674	miR-185-5p
ENST00000262134	miR-127-5p
ENST00000262134	miR-185-3p
ENST00000262134	miR-188-3p
ENST00000262134	miR-340-5p
ENST00000262134	miR-433-3p
ENST00000262134	miR-433-3p
ENST00000262134	miR-505-3p
ENST00000262134	miR-505-3p
ENST00000262134	miR-505-3p
ENST00000262134	miR-542-3p
ENST00000262259	miR-185-5p
ENST00000262259	miR-185-5p
ENST00000262259	miR-188-3p
ENST00000262259	miR-188-3p
ENST00000262259	miR-188-3p
ENST00000262259	miR-188-3p
ENST00000262259	miR-324-5p
ENST00000262259	miR-331-3p
ENST00000262259	miR-340-3p/6827-3p
ENST00000262259	miR-340-3p/6827-3p
ENST00000262259	miR-340-5p
ENST00000262259	miR-340-5p
ENST00000262259	miR-340-5p
ENST00000262259	miR-378a-5p
ENST00000262259	miR-423-5p
ENST00000262259	miR-423-5p
ENST00000262259	miR-423-5p
ENST00000262259	miR-433-3p
ENST00000262259	miR-433-5p
ENST00000262259	miR-505-5p
ENST00000262259	miR-505-5p
ENST00000262288	miR-331-3p
ENST00000262348	miR-185-3p
ENST00000262348	miR-185-5p
ENST00000262348	miR-188-5p
ENST00000262348	miR-324-5p
ENST00000262348	miR-331-3p
ENST00000262348	miR-331-5p
ENST00000262348	miR-423-5p
ENST00000262348	miR-505-3p
ENST00000262426	miR-331-3p
ENST00000262426	miR-340-3p/6827-3p
ENST00000262426	miR-423-5p
ENST00000262426	miR-505-3p
ENST00000262426	miR-505-3p
ENST00000262426	miR-542-5p
ENST00000262426	miR-671-3p
ENST00000262464	miR-188-5p
ENST00000262464	miR-340-5p
ENST00000262464	miR-340-5p
ENST00000262464	miR-505-3p
ENST00000262493	miR-185-3p
ENST00000262493	miR-185-3p
ENST00000262493	miR-185-3p
ENST00000262493	miR-28-5p/708-5p
ENST00000262493	miR-324-3p/1913
ENST00000262493	miR-423-5p
ENST00000262493	miR-505-3p
ENST00000262494	miR-185-3p
ENST00000262494	miR-185-3p
ENST00000262494	miR-185-3p
ENST00000262494	miR-185-3p
ENST00000262494	miR-185-5p
ENST00000262494	miR-185-5p
ENST00000262494	miR-188-3p
ENST00000262494	miR-188-5p
ENST00000262494	miR-28-5p/708-5p
ENST00000262494	miR-324-3p/1913
ENST00000262494	miR-324-5p
ENST00000262494	miR-331-3p
ENST00000262494	miR-378a-5p
ENST00000262494	miR-378a-5p
ENST00000262494	miR-423-5p
ENST00000262494	miR-433-3p
ENST00000262494	miR-433-5p
ENST00000262494	miR-505-5p
ENST00000262494	miR-505-5p
ENST00000262494	miR-505-5p
ENST00000262494	miR-505-5p
ENST00000262848	miR-127-3p
ENST00000262848	miR-185-3p
ENST00000262848	miR-185-5p
ENST00000262848	miR-324-5p
ENST00000262848	miR-324-5p
ENST00000262848	miR-340-5p
ENST00000262848	miR-378a-5p
ENST00000262848	miR-378a-5p
ENST00000262848	miR-423-5p
ENST00000262848	miR-433-3p
ENST00000262848	miR-505-5p
ENST00000262848	miR-542-3p
ENST00000262848	miR-542-3p
ENST00000262895	miR-185-3p
ENST00000262895	miR-185-3p
ENST00000262895	miR-331-3p
ENST00000262895	miR-423-5p
ENST00000262953	miR-331-3p
ENST00000262953	miR-331-3p
ENST00000263341	miR-185-5p
ENST00000263341	miR-340-5p
ENST00000263576	miR-542-3p
ENST00000263776	miR-185-3p
ENST00000263776	miR-185-5p
ENST00000263776	miR-188-3p
ENST00000263776	miR-433-5p
ENST00000263795	miR-28-5p/708-5p
ENST00000263795	miR-340-5p
ENST00000263795	miR-340-5p
ENST00000263795	miR-340-5p
ENST00000263795	miR-378a-5p
ENST00000263795	miR-378a-5p
ENST00000263795	miR-505-3p
ENST00000263795	miR-505-5p
ENST00000264192	miR-185-5p
ENST00000264192	miR-188-3p
ENST00000264192	miR-28-5p/708-5p
ENST00000264192	miR-28-5p/708-5p
ENST00000264192	miR-324-3p/1913
ENST00000264192	miR-331-3p
ENST00000264192	miR-331-5p
ENST00000264192	miR-340-5p
ENST00000264192	miR-378a-5p
ENST00000264192	miR-378a-5p
ENST00000264192	miR-378a-5p
ENST00000264192	miR-423-5p
ENST00000264192	miR-542-3p
ENST00000264228	miR-127-5p
ENST00000264228	miR-127-5p
ENST00000264228	miR-185-5p
ENST00000264228	miR-185-5p
ENST00000264228	miR-185-5p
ENST00000264228	miR-324-5p
ENST00000264228	miR-378a-5p
ENST00000264228	miR-378a-5p
ENST00000264228	miR-378a-5p
ENST00000264228	miR-423-5p
ENST00000264245	miR-185-5p
ENST00000264245	miR-340-5p
ENST00000264245	miR-340-5p
ENST00000264245	miR-340-5p
ENST00000264245	miR-340-5p
ENST00000264245	miR-378a-5p
ENST00000264245	miR-423-5p
ENST00000264245	miR-433-3p
ENST00000264245	miR-671-5p
ENST00000264335	miR-340-5p
ENST00000264335	miR-423-5p
ENST00000264346	miR-185-3p
ENST00000264381	miR-340-5p
ENST00000264935	miR-185-5p
ENST00000264935	miR-188-3p
ENST00000264935	miR-28-3p
ENST00000264935	miR-378a-5p
ENST00000264935	miR-433-5p
ENST00000264935	miR-505-3p
ENST00000264935	miR-542-5p
ENST00000264972	miR-185-3p
ENST00000264972	miR-185-5p
ENST00000264972	miR-331-3p
ENST00000264972	miR-331-3p
ENST00000264972	miR-433-3p
ENST00000264972	miR-505-5p
ENST00000265077	miR-188-3p
ENST00000265077	miR-188-5p
ENST00000265077	miR-188-5p
ENST00000265077	miR-28-3p
ENST00000265077	miR-340-5p
ENST00000265077	miR-340-5p
ENST00000265077	miR-340-5p
ENST00000265077	miR-340-5p
ENST00000265077	miR-433-5p
ENST00000265077	miR-505-3p
ENST00000265077	miR-505-3p
ENST00000265077	miR-505-3p
ENST00000265077	miR-505-3p
ENST00000265350	miR-185-5p
ENST00000265350	miR-324-3p/1913
ENST00000265350	miR-331-3p
ENST00000265350	miR-378a-5p
ENST00000265350	miR-542-3p
ENST00000265362	miR-185-5p
ENST00000265362	miR-188-3p
ENST00000265362	miR-188-5p
ENST00000265362	miR-188-5p
ENST00000265362	miR-188-5p
ENST00000265362	miR-28-5p/708-5p
ENST00000265362	miR-324-3p/1913
ENST00000265362	miR-324-5p
ENST00000265362	miR-331-5p
ENST00000265362	miR-340-5p
ENST00000265362	miR-340-5p
ENST00000265362	miR-378a-5p
ENST00000265362	miR-423-5p
ENST00000265362	miR-433-3p
ENST00000265362	miR-505-3p
ENST00000265362	miR-505-3p
ENST00000265362	miR-505-5p
ENST00000265362	miR-542-3p
ENST00000265362	miR-542-3p
ENST00000265441	miR-188-5p
ENST00000265593	miR-185-3p
ENST00000265593	miR-340-5p
ENST00000265598	miR-185-3p
ENST00000265598	miR-340-3p/6827-3p
ENST00000265598	miR-378a-5p
ENST00000265598	miR-433-3p
ENST00000265598	miR-505-3p
ENST00000265598	miR-505-3p
ENST00000266534	miR-331-5p
ENST00000266534	miR-331-5p
ENST00000266534	miR-378a-5p
ENST00000267079	miR-185-3p
ENST00000267079	miR-324-3p/1913
ENST00000267079	miR-331-3p
ENST00000267079	miR-340-5p
ENST00000267079	miR-423-5p
ENST00000267079	miR-671-3p
ENST00000268489	miR-127-5p
ENST00000268489	miR-188-5p
ENST00000268489	miR-28-5p/708-5p
ENST00000268489	miR-324-3p/1913
ENST00000268489	miR-331-5p
ENST00000268489	miR-340-5p
ENST00000268489	miR-340-5p
ENST00000268489	miR-423-5p
ENST00000268489	miR-505-3p
ENST00000268489	miR-505-3p
ENST00000268489	miR-542-3p
ENST00000268638	miR-324-5p
ENST00000268638	miR-331-3p
ENST00000268638	miR-433-3p
ENST00000268638	miR-433-3p
ENST00000268655	miR-188-5p
ENST00000268655	miR-378a-5p
ENST00000268655	miR-433-3p
ENST00000268841	miR-188-3p
ENST00000270257	miR-185-5p
ENST00000270625	miR-324-3p/1913
ENST00000270792	miR-185-3p
ENST00000270792	miR-188-3p
ENST00000270792	miR-542-3p
ENST00000271324	miR-542-3p
ENST00000272321	miR-324-3p/1913
ENST00000272321	miR-324-3p/1913
ENST00000272321	miR-324-3p/1913
ENST00000272321	miR-340-5p
ENST00000272321	miR-378a-5p
ENST00000272321	miR-542-3p
ENST00000273063	miR-423-5p
ENST00000273063	miR-505-3p
ENST00000273063	miR-505-3p
ENST00000273905	miR-185-3p
ENST00000273905	miR-188-5p
ENST00000273905	miR-28-3p
ENST00000273905	miR-324-3p/1913
ENST00000273905	miR-324-3p/1913
ENST00000273905	miR-340-5p
ENST00000273905	miR-378a-5p
ENST00000273905	miR-378a-5p
ENST00000273905	miR-433-3p
ENST00000273905	miR-505-3p
ENST00000273905	miR-505-3p
ENST00000273905	miR-505-5p
ENST00000273905	miR-505-5p
ENST00000273908	miR-331-5p
ENST00000273908	miR-340-5p
ENST00000273908	miR-505-3p
ENST00000273980	miR-185-3p
ENST00000273980	miR-185-3p
ENST00000273980	miR-188-3p
ENST00000273980	miR-28-3p
ENST00000273980	miR-324-3p/1913
ENST00000273980	miR-331-5p
ENST00000273980	miR-331-5p
ENST00000273980	miR-340-5p
ENST00000273980	miR-378a-5p
ENST00000273980	miR-378a-5p
ENST00000273980	miR-505-5p
ENST00000273980	miR-671-5p
ENST00000273990	miR-185-5p
ENST00000273990	miR-28-3p
ENST00000273990	miR-340-5p
ENST00000273990	miR-340-5p
ENST00000273990	miR-433-5p
ENST00000273990	miR-505-3p
ENST00000273990	miR-542-3p
ENST00000274181	miR-188-3p
ENST00000274181	miR-188-3p
ENST00000274181	miR-331-3p
ENST00000274181	miR-331-3p
ENST00000274181	miR-340-5p
ENST00000274181	miR-423-3p
ENST00000274181	miR-423-5p
ENST00000274181	miR-505-5p
ENST00000274605	miR-185-3p
ENST00000274605	miR-185-3p
ENST00000274605	miR-185-3p
ENST00000274605	miR-185-3p
ENST00000274605	miR-185-3p
ENST00000274605	miR-185-3p
ENST00000274605	miR-185-3p
ENST00000274605	miR-185-3p
ENST00000274605	miR-185-3p
ENST00000274605	miR-185-5p
ENST00000274605	miR-188-3p
ENST00000274605	miR-188-3p
ENST00000274605	miR-188-3p
ENST00000274605	miR-28-5p/708-5p
ENST00000274605	miR-28-5p/708-5p
ENST00000274605	miR-28-5p/708-5p
ENST00000274605	miR-324-3p/1913
ENST00000274605	miR-324-3p/1913
ENST00000274605	miR-331-3p
ENST00000274605	miR-331-3p
ENST00000274605	miR-331-3p
ENST00000274605	miR-331-3p
ENST00000274605	miR-340-3p/6827-3p
ENST00000274605	miR-378a-5p
ENST00000274605	miR-423-5p
ENST00000274605	miR-423-5p
ENST00000274605	miR-423-5p
ENST00000274605	miR-423-5p
ENST00000274605	miR-423-5p
ENST00000274605	miR-423-5p
ENST00000274605	miR-423-5p
ENST00000274605	miR-433-5p
ENST00000274605	miR-505-3p
ENST00000274605	miR-505-3p
ENST00000274605	miR-505-5p
ENST00000274605	miR-505-5p
ENST00000274605	miR-542-3p
ENST00000274605	miR-542-5p
ENST00000274963	miR-185-3p
ENST00000274963	miR-28-5p/708-5p
ENST00000274963	miR-505-5p
ENST00000275605	miR-188-3p
ENST00000275605	miR-340-3p/6827-3p
ENST00000275605	miR-340-5p
ENST00000275605	miR-505-3p
ENST00000275766	miR-185-5p
ENST00000275766	miR-185-5p
ENST00000275766	miR-188-3p
ENST00000275766	miR-188-3p
ENST00000275766	miR-28-5p/708-5p
ENST00000275766	miR-324-5p
ENST00000275766	miR-331-5p
ENST00000275766	miR-340-3p/6827-3p
ENST00000275766	miR-340-5p
ENST00000275766	miR-423-5p
ENST00000275766	miR-433-3p
ENST00000275766	miR-433-3p
ENST00000275766	miR-505-3p
ENST00000276602	miR-340-5p
ENST00000276602	miR-378a-5p
ENST00000276602	miR-433-3p
ENST00000276602	miR-505-3p
ENST00000276935	miR-185-5p
ENST00000276935	miR-505-3p
ENST00000276935	miR-542-3p
ENST00000277415	miR-433-3p
ENST00000278572	miR-188-5p
ENST00000278572	miR-188-5p
ENST00000278572	miR-433-3p
ENST00000278572	miR-505-5p
ENST00000278919	miR-324-3p/1913
ENST00000278919	miR-324-5p
ENST00000278919	miR-378a-5p
ENST00000278979	miR-185-3p
ENST00000278979	miR-188-3p
ENST00000278979	miR-542-3p
ENST00000280096	miR-188-3p
ENST00000280097	miR-127-5p
ENST00000280097	miR-188-5p
ENST00000280097	miR-340-5p
ENST00000280097	miR-423-5p
ENST00000280097	miR-542-3p
ENST00000280097	miR-671-5p
ENST00000280758	miR-185-3p
ENST00000280758	miR-188-3p
ENST00000280758	miR-324-3p/1913
ENST00000280758	miR-324-5p
ENST00000280758	miR-378a-5p
ENST00000280758	miR-433-3p
ENST00000280758	miR-433-5p
ENST00000280758	miR-505-3p
ENST00000280758	miR-505-3p
ENST00000280758	miR-542-3p
ENST00000280758	miR-542-3p
ENST00000281127	miR-185-3p
ENST00000281127	miR-185-3p
ENST00000281127	miR-188-3p
ENST00000281127	miR-28-3p
ENST00000281127	miR-331-5p
ENST00000281127	miR-340-3p/6827-3p
ENST00000281127	miR-340-5p
ENST00000281127	miR-433-5p
ENST00000281127	miR-505-3p
ENST00000281127	miR-505-5p
ENST00000281127	miR-542-3p
ENST00000281523	miR-331-5p
ENST00000281523	miR-331-5p
ENST00000281523	miR-340-5p
ENST00000281523	miR-340-5p
ENST00000281523	miR-340-5p
ENST00000281523	miR-433-3p
ENST00000282499	miR-188-3p
ENST00000282499	miR-188-5p
ENST00000282499	miR-28-5p/708-5p
ENST00000282499	miR-340-5p
ENST00000282499	miR-340-5p
ENST00000282499	miR-340-5p
ENST00000282499	miR-378a-5p
ENST00000282499	miR-378a-5p
ENST00000282499	miR-505-3p
ENST00000282499	miR-505-3p
ENST00000282499	miR-542-3p
ENST00000284503	miR-28-5p/708-5p
ENST00000284503	miR-378a-5p
ENST00000284503	miR-505-3p
ENST00000284503	miR-505-3p
ENST00000284503	miR-505-3p
ENST00000284984	miR-188-3p
ENST00000284984	miR-340-5p
ENST00000284984	miR-433-3p
ENST00000284984	miR-542-3p
ENST00000284984	miR-671-5p
ENST00000285208	miR-185-3p
ENST00000285208	miR-185-3p
ENST00000285208	miR-188-3p
ENST00000285208	miR-188-5p
ENST00000285208	miR-28-5p/708-5p
ENST00000285208	miR-324-3p/1913
ENST00000285208	miR-340-5p
ENST00000285208	miR-378a-5p
ENST00000285208	miR-378a-5p
ENST00000285208	miR-378a-5p
ENST00000285208	miR-423-3p
ENST00000285208	miR-423-5p
ENST00000285208	miR-423-5p
ENST00000285208	miR-423-5p
ENST00000285208	miR-433-3p
ENST00000285208	miR-505-3p
ENST00000285208	miR-542-3p
ENST00000285208	miR-671-5p
ENST00000285208	miR-671-5p
ENST00000285605	miR-127-3p
ENST00000285605	miR-185-3p
ENST00000285605	miR-185-3p
ENST00000285605	miR-28-5p/708-5p
ENST00000285605	miR-378a-5p
ENST00000285605	miR-378a-5p
ENST00000285605	miR-423-5p
ENST00000285605	miR-423-5p
ENST00000285605	miR-542-5p
ENST00000285605	miR-671-5p
ENST00000285667	miR-188-3p
ENST00000285667	miR-188-5p
ENST00000285667	miR-28-3p
ENST00000285667	miR-324-5p
ENST00000285667	miR-331-5p
ENST00000285667	miR-331-5p
ENST00000285667	miR-340-5p
ENST00000285667	miR-340-5p
ENST00000285667	miR-378a-5p
ENST00000285667	miR-505-3p
ENST00000285667	miR-505-3p
ENST00000285667	miR-505-3p
ENST00000286234	miR-188-3p
ENST00000286234	miR-340-5p
ENST00000286234	miR-378a-5p
ENST00000286234	miR-423-5p
ENST00000286234	miR-505-3p
ENST00000286234	miR-505-3p
ENST00000286234	miR-671-3p
ENST00000286639	miR-542-3p
ENST00000286648	miR-505-3p
ENST00000286657	miR-185-5p
ENST00000286657	miR-331-3p
ENST00000286657	miR-433-3p
ENST00000286657	miR-505-3p
ENST00000286657	miR-505-3p
ENST00000286760	miR-188-3p
ENST00000286760	miR-331-3p
ENST00000286760	miR-340-5p
ENST00000286760	miR-378a-5p
ENST00000286760	miR-433-5p
ENST00000287008	miR-185-3p
ENST00000287008	miR-185-3p
ENST00000287008	miR-185-3p
ENST00000287008	miR-185-3p
ENST00000287008	miR-185-3p
ENST00000287008	miR-185-5p
ENST00000287008	miR-185-5p
ENST00000287008	miR-185-5p
ENST00000287008	miR-185-5p
ENST00000287008	miR-185-5p
ENST00000287008	miR-185-5p
ENST00000287008	miR-185-5p
ENST00000287008	miR-188-5p
ENST00000287008	miR-28-3p
ENST00000287008	miR-324-3p/1913
ENST00000287008	miR-324-3p/1913
ENST00000287008	miR-324-3p/1913
ENST00000287008	miR-324-3p/1913
ENST00000287008	miR-331-3p
ENST00000287008	miR-331-3p
ENST00000287008	miR-378a-5p
ENST00000287008	miR-423-5p
ENST00000287008	miR-423-5p
ENST00000287008	miR-423-5p
ENST00000287008	miR-423-5p
ENST00000287008	miR-505-5p
ENST00000287008	miR-505-5p
ENST00000287008	miR-542-3p
ENST00000287008	miR-542-5p
ENST00000287008	miR-671-3p
ENST00000287008	miR-671-5p
ENST00000287008	miR-671-5p
ENST00000288167	miR-28-3p
ENST00000288167	miR-340-3p/6827-3p
ENST00000288167	miR-340-5p
ENST00000288167	miR-423-5p
ENST00000288167	miR-542-3p
ENST00000288167	miR-671-5p
ENST00000288177	miR-188-5p
ENST00000288177	miR-28-5p/708-5p
ENST00000288177	miR-324-3p/1913
ENST00000288177	miR-378a-5p
ENST00000288177	miR-378a-5p
ENST00000288266	miR-324-3p/1913
ENST00000288266	miR-324-5p
ENST00000288266	miR-340-3p/6827-3p
ENST00000288266	miR-340-5p
ENST00000288266	miR-340-5p
ENST00000288266	miR-340-5p
ENST00000288266	miR-340-5p
ENST00000288266	miR-340-5p
ENST00000288266	miR-378a-5p
ENST00000288266	miR-433-3p
ENST00000288266	miR-433-3p
ENST00000288266	miR-433-5p
ENST00000288266	miR-505-3p
ENST00000288266	miR-505-3p
ENST00000288266	miR-542-3p
ENST00000289081	miR-185-5p
ENST00000289081	miR-324-3p/1913
ENST00000289081	miR-331-3p
ENST00000289081	miR-423-5p
ENST00000289081	miR-433-3p
ENST00000289081	miR-433-3p
ENST00000289081	miR-433-3p
ENST00000289081	miR-505-5p
ENST00000289081	miR-671-5p
ENST00000289495	miR-185-3p
ENST00000289495	miR-185-3p
ENST00000289495	miR-188-3p
ENST00000289495	miR-188-3p
ENST00000289495	miR-28-3p
ENST00000289495	miR-324-3p/1913
ENST00000289495	miR-331-5p
ENST00000289495	miR-331-5p
ENST00000289495	miR-331-5p
ENST00000289495	miR-340-5p
ENST00000289495	miR-340-5p
ENST00000289495	miR-340-5p
ENST00000289495	miR-378a-5p
ENST00000289495	miR-378a-5p
ENST00000289495	miR-378a-5p
ENST00000289495	miR-378a-5p
ENST00000289495	miR-433-3p
ENST00000289495	miR-505-3p
ENST00000289495	miR-505-3p
ENST00000289495	miR-505-3p
ENST00000289495	miR-505-3p
ENST00000289495	miR-505-5p
ENST00000289495	miR-542-3p
ENST00000289495	miR-542-3p
ENST00000289495	miR-542-3p
ENST00000289703	miR-340-5p
ENST00000290881	miR-185-3p
ENST00000290881	miR-185-5p
ENST00000290881	miR-28-5p/708-5p
ENST00000290881	miR-324-3p/1913
ENST00000290881	miR-671-5p
ENST00000290949	miR-127-5p
ENST00000290949	miR-185-3p
ENST00000290949	miR-185-5p
ENST00000290949	miR-324-3p/1913
ENST00000290949	miR-331-3p
ENST00000290949	miR-423-5p
ENST00000290949	miR-423-5p
ENST00000290949	miR-542-3p
ENST00000291554	miR-505-5p
ENST00000291554	miR-505-5p
ENST00000291576	miR-331-3p
ENST00000291576	miR-505-3p
ENST00000291576	miR-542-3p
ENST00000292357	miR-185-5p
ENST00000292357	miR-188-3p
ENST00000292357	miR-324-3p/1913
ENST00000292357	miR-331-3p
ENST00000292357	miR-505-5p
ENST00000292357	miR-542-3p
ENST00000292363	miR-127-3p
ENST00000292363	miR-185-3p
ENST00000292363	miR-324-3p/1913
ENST00000292363	miR-324-3p/1913
ENST00000292363	miR-331-3p
ENST00000292363	miR-340-3p/6827-3p
ENST00000292363	miR-340-5p
ENST00000292363	miR-378a-5p
ENST00000292363	miR-378a-5p
ENST00000292363	miR-378a-5p
ENST00000292363	miR-378a-5p
ENST00000292363	miR-423-5p
ENST00000292363	miR-423-5p
ENST00000292363	miR-505-3p
ENST00000292363	miR-505-5p
ENST00000292363	miR-671-3p
ENST00000292450	miR-324-5p
ENST00000292450	miR-331-3p
ENST00000292450	miR-378a-5p
ENST00000292530	miR-185-5p
ENST00000292530	miR-331-3p
ENST00000292530	miR-340-5p
ENST00000292530	miR-340-5p
ENST00000292530	miR-378a-5p
ENST00000292530	miR-671-5p
ENST00000292530	miR-671-5p
ENST00000293261	miR-505-5p
ENST00000293328	miR-185-3p
ENST00000293328	miR-185-5p
ENST00000293328	miR-185-5p
ENST00000293328	miR-185-5p
ENST00000293328	miR-188-5p
ENST00000293328	miR-324-5p
ENST00000293328	miR-340-5p
ENST00000293328	miR-423-5p
ENST00000293328	miR-423-5p
ENST00000293328	miR-505-3p
ENST00000293328	miR-671-5p
ENST00000293362	miR-185-3p
ENST00000293362	miR-185-5p
ENST00000293362	miR-185-5p
ENST00000293362	miR-185-5p
ENST00000293362	miR-28-3p
ENST00000293362	miR-28-5p/708-5p
ENST00000293362	miR-324-5p
ENST00000293362	miR-331-3p
ENST00000293362	miR-340-5p
ENST00000293362	miR-378a-5p
ENST00000293362	miR-378a-5p
ENST00000293362	miR-423-5p
ENST00000293362	miR-542-3p
ENST00000293362	miR-671-3p
ENST00000293362	miR-671-5p
ENST00000293362	miR-671-5p
ENST00000295872	miR-127-5p
ENST00000295872	miR-324-5p
ENST00000295872	miR-340-3p/6827-3p
ENST00000295872	miR-378a-5p
ENST00000295872	miR-433-5p
ENST00000295898	miR-378a-5p
ENST00000296092	miR-127-5p
ENST00000296092	miR-185-3p
ENST00000296092	miR-188-3p
ENST00000296092	miR-188-3p
ENST00000296092	miR-188-3p
ENST00000296092	miR-188-3p
ENST00000296092	miR-188-3p
ENST00000296092	miR-188-3p
ENST00000296092	miR-188-3p
ENST00000296092	miR-188-3p
ENST00000296092	miR-28-5p/708-5p
ENST00000296092	miR-331-3p
ENST00000296092	miR-331-5p
ENST00000296092	miR-340-5p
ENST00000296092	miR-340-5p
ENST00000296092	miR-378a-5p
ENST00000296092	miR-433-5p
ENST00000296092	miR-505-3p
ENST00000296092	miR-542-3p
ENST00000296121	miR-185-5p
ENST00000296121	miR-188-3p
ENST00000296121	miR-28-3p
ENST00000296121	miR-28-3p
ENST00000296121	miR-340-3p/6827-3p
ENST00000296121	miR-340-5p
ENST00000296121	miR-340-5p
ENST00000296121	miR-340-5p
ENST00000296121	miR-378a-5p
ENST00000296121	miR-433-3p
ENST00000296121	miR-505-3p
ENST00000296121	miR-505-3p
ENST00000296121	miR-505-5p
ENST00000296121	miR-542-3p
ENST00000296121	miR-542-3p
ENST00000296210	miR-185-3p
ENST00000296210	miR-331-3p
ENST00000296210	miR-340-5p
ENST00000296210	miR-340-5p
ENST00000296210	miR-423-5p
ENST00000296414	miR-127-3p
ENST00000296414	miR-127-5p
ENST00000296414	miR-188-5p
ENST00000296414	miR-331-3p
ENST00000296414	miR-340-5p
ENST00000296414	miR-340-5p
ENST00000296414	miR-378a-5p
ENST00000296484	miR-185-3p
ENST00000296484	miR-185-5p
ENST00000296484	miR-185-5p
ENST00000296484	miR-188-3p
ENST00000296484	miR-324-3p/1913
ENST00000296484	miR-324-3p/1913
ENST00000296484	miR-331-3p
ENST00000296484	miR-378a-5p
ENST00000296484	miR-423-5p
ENST00000296484	miR-505-3p
ENST00000296484	miR-505-3p
ENST00000296484	miR-505-5p
ENST00000296484	miR-505-5p
ENST00000296484	miR-505-5p
ENST00000296484	miR-671-5p
ENST00000296484	miR-671-5p
ENST00000296509	miR-185-5p
ENST00000296509	miR-185-5p
ENST00000296509	miR-188-3p
ENST00000296509	miR-28-5p/708-5p
ENST00000296509	miR-331-5p
ENST00000296509	miR-340-5p
ENST00000296509	miR-378a-5p
ENST00000296509	miR-433-3p
ENST00000296509	miR-505-3p
ENST00000296509	miR-505-3p
ENST00000296509	miR-505-5p
ENST00000296545	miR-340-5p
ENST00000296545	miR-505-3p
ENST00000296657	miR-127-5p
ENST00000296657	miR-185-3p
ENST00000296657	miR-185-3p
ENST00000296657	miR-185-3p
ENST00000296657	miR-185-3p
ENST00000296657	miR-185-5p
ENST00000296657	miR-185-5p
ENST00000296657	miR-185-5p
ENST00000296657	miR-188-3p
ENST00000296657	miR-188-3p
ENST00000296657	miR-188-5p
ENST00000296657	miR-28-5p/708-5p
ENST00000296657	miR-28-5p/708-5p
ENST00000296657	miR-324-3p/1913
ENST00000296657	miR-324-5p
ENST00000296657	miR-324-5p
ENST00000296657	miR-324-5p
ENST00000296657	miR-324-5p
ENST00000296657	miR-340-5p
ENST00000296657	miR-378a-5p
ENST00000296657	miR-423-5p
ENST00000296657	miR-423-5p
ENST00000296657	miR-433-3p
ENST00000296657	miR-505-3p
ENST00000296657	miR-505-3p
ENST00000296657	miR-505-5p
ENST00000296657	miR-542-3p
ENST00000296657	miR-542-3p
ENST00000296657	miR-671-3p
ENST00000296657	miR-671-5p
ENST00000296754	miR-28-3p
ENST00000296754	miR-331-5p
ENST00000296754	miR-340-5p
ENST00000296754	miR-378a-5p
ENST00000296754	miR-505-5p
ENST00000296930	miR-340-5p
ENST00000296930	miR-340-5p
ENST00000296930	miR-340-5p
ENST00000296930	miR-340-5p
ENST00000296930	miR-671-5p
ENST00000297161	miR-127-5p
ENST00000297161	miR-185-5p
ENST00000297161	miR-188-3p
ENST00000297161	miR-324-3p/1913
ENST00000297161	miR-378a-5p
ENST00000297161	miR-505-3p
ENST00000297185	miR-127-5p
ENST00000297185	miR-324-3p/1913
ENST00000297185	miR-340-5p
ENST00000297185	miR-505-5p
ENST00000297350	miR-340-5p
ENST00000297350	miR-340-5p
ENST00000298282	miR-127-5p
ENST00000298282	miR-185-3p
ENST00000298282	miR-185-3p
ENST00000298282	miR-185-3p
ENST00000298282	miR-185-5p
ENST00000298282	miR-185-5p
ENST00000298282	miR-188-3p
ENST00000298282	miR-188-3p
ENST00000298282	miR-188-5p
ENST00000298282	miR-28-3p
ENST00000298282	miR-28-5p/708-5p
ENST00000298282	miR-28-5p/708-5p
ENST00000298282	miR-324-3p/1913
ENST00000298282	miR-324-5p
ENST00000298282	miR-331-3p
ENST00000298282	miR-340-5p
ENST00000298282	miR-423-3p
ENST00000298282	miR-423-5p
ENST00000298282	miR-505-5p
ENST00000298282	miR-505-5p
ENST00000298282	miR-671-5p
ENST00000298694	miR-28-5p/708-5p
ENST00000298694	miR-331-3p
ENST00000298694	miR-340-5p
ENST00000298694	miR-505-5p
ENST00000298694	miR-542-3p
ENST00000298925	miR-28-5p/708-5p
ENST00000299157	miR-324-3p/1913
ENST00000299157	miR-331-3p
ENST00000299157	miR-340-5p
ENST00000299157	miR-340-5p
ENST00000299157	miR-378a-5p
ENST00000299157	miR-433-3p
ENST00000299157	miR-542-3p
ENST00000299767	miR-188-3p
ENST00000299767	miR-28-3p
ENST00000299767	miR-28-5p/708-5p
ENST00000299767	miR-331-5p
ENST00000299767	miR-340-3p/6827-3p
ENST00000299767	miR-433-3p
ENST00000299767	miR-505-3p
ENST00000300005	miR-340-5p
ENST00000300005	miR-433-3p
ENST00000300091	miR-127-5p
ENST00000300091	miR-185-3p
ENST00000300091	miR-28-5p/708-5p
ENST00000300091	miR-331-3p
ENST00000300091	miR-340-5p
ENST00000300091	miR-340-5p
ENST00000300091	miR-340-5p
ENST00000300091	miR-340-5p
ENST00000300091	miR-378a-5p
ENST00000300091	miR-433-3p
ENST00000300091	miR-505-3p
ENST00000300091	miR-542-3p
ENST00000300408	miR-185-3p
ENST00000300408	miR-188-3p
ENST00000300408	miR-324-3p/1913
ENST00000300408	miR-324-3p/1913
ENST00000300408	miR-423-5p
ENST00000300408	miR-505-3p
ENST00000300408	miR-542-3p
ENST00000300413	miR-188-3p
ENST00000300413	miR-188-5p
ENST00000300413	miR-28-3p
ENST00000300413	miR-28-5p/708-5p
ENST00000300413	miR-331-3p
ENST00000300413	miR-340-3p/6827-3p
ENST00000300413	miR-340-3p/6827-3p
ENST00000300413	miR-340-3p/6827-3p
ENST00000300413	miR-378a-5p
ENST00000300413	miR-378a-5p
ENST00000300413	miR-505-3p
ENST00000300413	miR-505-5p
ENST00000300413	miR-542-3p
ENST00000300747	miR-127-5p
ENST00000300747	miR-324-3p/1913
ENST00000300747	miR-340-3p/6827-3p
ENST00000300747	miR-423-3p
ENST00000300747	miR-433-3p
ENST00000300747	miR-505-3p
ENST00000300747	miR-542-3p
ENST00000300875	miR-185-3p
ENST00000300875	miR-28-3p
ENST00000300875	miR-423-5p
ENST00000300875	miR-671-5p
ENST00000300896	miR-188-3p
ENST00000300896	miR-28-3p
ENST00000300896	miR-331-5p
ENST00000300896	miR-340-5p
ENST00000300896	miR-433-3p
ENST00000300896	miR-505-3p
ENST00000300896	miR-505-3p
ENST00000301050	miR-127-5p
ENST00000301050	miR-185-3p
ENST00000301050	miR-185-3p
ENST00000301050	miR-188-5p
ENST00000301050	miR-324-5p
ENST00000301050	miR-331-3p
ENST00000301050	miR-423-5p
ENST00000301050	miR-505-5p
ENST00000301050	miR-671-3p
ENST00000301068	miR-324-3p/1913
ENST00000301068	miR-378a-5p
ENST00000301068	miR-505-3p
ENST00000301068	miR-505-5p
ENST00000301068	miR-505-5p
ENST00000301218	miR-505-5p
ENST00000301724	miR-185-3p
ENST00000301724	miR-423-5p
ENST00000301744	miR-127-5p
ENST00000301744	miR-185-5p
ENST00000301744	miR-185-5p
ENST00000301744	miR-188-3p
ENST00000301744	miR-188-3p
ENST00000301744	miR-28-5p/708-5p
ENST00000301744	miR-324-5p
ENST00000301744	miR-331-3p
ENST00000301744	miR-340-5p
ENST00000301744	miR-340-5p
ENST00000301744	miR-505-5p
ENST00000301744	miR-671-5p
ENST00000301981	miR-127-5p
ENST00000301981	miR-127-5p
ENST00000301981	miR-324-3p/1913
ENST00000301981	miR-324-3p/1913
ENST00000301981	miR-324-3p/1913
ENST00000301981	miR-340-3p/6827-3p
ENST00000301981	miR-340-3p/6827-3p
ENST00000301981	miR-340-5p
ENST00000301981	miR-340-5p
ENST00000301981	miR-378a-5p
ENST00000301981	miR-378a-5p
ENST00000301981	miR-433-3p
ENST00000301981	miR-433-5p
ENST00000301981	miR-433-5p
ENST00000301981	miR-542-3p
ENST00000301998	miR-340-5p
ENST00000302490	miR-127-5p
ENST00000302490	miR-188-3p
ENST00000302490	miR-188-3p
ENST00000302490	miR-331-3p
ENST00000302490	miR-340-5p
ENST00000302490	miR-340-5p
ENST00000302506	miR-185-5p
ENST00000302506	miR-188-3p
ENST00000302506	miR-188-3p
ENST00000302506	miR-188-3p
ENST00000302506	miR-324-3p/1913
ENST00000302506	miR-340-3p/6827-3p
ENST00000302506	miR-378a-5p
ENST00000302506	miR-505-5p
ENST00000302506	miR-505-5p
ENST00000302506	miR-542-3p
ENST00000303068	miR-324-3p/1913
ENST00000303068	miR-324-5p
ENST00000303068	miR-505-5p
ENST00000303372	miR-433-5p
ENST00000303372	miR-542-3p
ENST00000304116	miR-188-3p
ENST00000304116	miR-188-5p
ENST00000304116	miR-378a-5p
ENST00000304116	miR-542-3p
ENST00000304166	miR-127-5p
ENST00000304166	miR-185-3p
ENST00000304166	miR-185-3p
ENST00000304166	miR-185-3p
ENST00000304166	miR-185-3p
ENST00000304166	miR-185-3p
ENST00000304166	miR-188-3p
ENST00000304166	miR-188-3p
ENST00000304166	miR-188-3p
ENST00000304166	miR-188-5p
ENST00000304166	miR-188-5p
ENST00000304166	miR-28-5p/708-5p
ENST00000304166	miR-28-5p/708-5p
ENST00000304166	miR-324-5p
ENST00000304166	miR-324-5p
ENST00000304166	miR-340-3p/6827-3p
ENST00000304166	miR-340-3p/6827-3p
ENST00000304166	miR-340-5p
ENST00000304166	miR-340-5p
ENST00000304166	miR-378a-5p
ENST00000304166	miR-433-3p
ENST00000304166	miR-433-3p
ENST00000304166	miR-433-3p
ENST00000304166	miR-505-3p
ENST00000304166	miR-505-5p
ENST00000304166	miR-505-5p
ENST00000304166	miR-505-5p
ENST00000304166	miR-505-5p
ENST00000304166	miR-542-3p
ENST00000304166	miR-542-3p
ENST00000304166	miR-542-5p
ENST00000304166	miR-671-5p
ENST00000304166	miR-671-5p
ENST00000304166	miR-671-5p
ENST00000304271	miR-671-5p
ENST00000304698	miR-127-5p
ENST00000304698	miR-127-5p
ENST00000304698	miR-331-3p
ENST00000304698	miR-331-5p
ENST00000304698	miR-340-5p
ENST00000304698	miR-340-5p
ENST00000304698	miR-423-5p
ENST00000304698	miR-671-5p
ENST00000304895	miR-542-5p
ENST00000305208	miR-185-3p
ENST00000305253	miR-185-5p
ENST00000305253	miR-188-3p
ENST00000305253	miR-188-5p
ENST00000305253	miR-28-3p
ENST00000305253	miR-324-3p/1913
ENST00000305253	miR-331-3p
ENST00000305253	miR-340-3p/6827-3p
ENST00000305253	miR-340-5p
ENST00000305253	miR-340-5p
ENST00000305253	miR-340-5p
ENST00000305253	miR-378a-5p
ENST00000305253	miR-378a-5p
ENST00000305253	miR-378a-5p
ENST00000305253	miR-423-5p
ENST00000305253	miR-505-3p
ENST00000305253	miR-505-3p
ENST00000305253	miR-505-3p
ENST00000305253	miR-505-5p
ENST00000305253	miR-505-5p
ENST00000305366	miR-340-5p
ENST00000305533	miR-324-3p/1913
ENST00000305533	miR-378a-5p
ENST00000305533	miR-505-5p
ENST00000305536	miR-28-5p/708-5p
ENST00000305536	miR-378a-5p
ENST00000305536	miR-433-3p
ENST00000305536	miR-433-5p
ENST00000305536	miR-671-3p
ENST00000305786	miR-127-5p
ENST00000305786	miR-188-3p
ENST00000305786	miR-188-5p
ENST00000305786	miR-324-3p/1913
ENST00000305786	miR-340-3p/6827-3p
ENST00000305786	miR-340-5p
ENST00000305786	miR-340-5p
ENST00000305786	miR-340-5p
ENST00000305786	miR-378a-5p
ENST00000305786	miR-378a-5p
ENST00000305786	miR-433-3p
ENST00000305786	miR-433-3p
ENST00000305786	miR-505-5p
ENST00000305798	miR-185-3p
ENST00000305798	miR-185-3p
ENST00000305798	miR-185-5p
ENST00000305798	miR-188-3p
ENST00000305798	miR-28-5p/708-5p
ENST00000305798	miR-423-3p
ENST00000305798	miR-423-5p
ENST00000305949	miR-324-5p
ENST00000305949	miR-340-5p
ENST00000305949	miR-433-3p
ENST00000306156	miR-185-3p
ENST00000306156	miR-185-3p
ENST00000306156	miR-188-3p
ENST00000306156	miR-188-5p
ENST00000306156	miR-324-5p
ENST00000306156	miR-331-5p
ENST00000306602	miR-127-5p
ENST00000306602	miR-505-3p
ENST00000306602	miR-671-5p
ENST00000306721	miR-185-5p
ENST00000306721	miR-340-5p
ENST00000306721	miR-340-5p
ENST00000306721	miR-505-3p
ENST00000306721	miR-542-3p
ENST00000307138	miR-671-5p
ENST00000307296	miR-340-5p
ENST00000307296	miR-340-5p
ENST00000307296	miR-340-5p
ENST00000307296	miR-340-5p
ENST00000307296	miR-340-5p
ENST00000307296	miR-340-5p
ENST00000308064	miR-185-3p
ENST00000308064	miR-188-3p
ENST00000308064	miR-188-5p
ENST00000308064	miR-28-3p
ENST00000308064	miR-324-3p/1913
ENST00000308064	miR-331-3p
ENST00000308064	miR-340-3p/6827-3p
ENST00000308064	miR-378a-5p
ENST00000308064	miR-433-5p
ENST00000308064	miR-542-3p
ENST00000308064	miR-671-5p
ENST00000309241	miR-185-3p
ENST00000309241	miR-188-3p
ENST00000309241	miR-188-3p
ENST00000309241	miR-28-3p
ENST00000309241	miR-28-5p/708-5p
ENST00000309241	miR-28-5p/708-5p
ENST00000309241	miR-324-3p/1913
ENST00000309241	miR-324-3p/1913
ENST00000309241	miR-324-5p
ENST00000309241	miR-331-3p
ENST00000309241	miR-331-3p
ENST00000309241	miR-331-3p
ENST00000309241	miR-331-5p
ENST00000309241	miR-340-5p
ENST00000309241	miR-423-5p
ENST00000309241	miR-423-5p
ENST00000309241	miR-505-3p
ENST00000309241	miR-505-3p
ENST00000309241	miR-505-3p
ENST00000309241	miR-505-3p
ENST00000309241	miR-505-3p
ENST00000309241	miR-505-5p
ENST00000309241	miR-542-3p
ENST00000309241	miR-542-5p
ENST00000309241	miR-542-5p
ENST00000309241	miR-671-5p
ENST00000309539	miR-127-5p
ENST00000309539	miR-28-3p
ENST00000309539	miR-340-3p/6827-3p
ENST00000309539	miR-340-5p
ENST00000309539	miR-340-5p
ENST00000309539	miR-340-5p
ENST00000309539	miR-423-5p
ENST00000309539	miR-505-3p
ENST00000309539	miR-542-3p
ENST00000310193	miR-127-5p
ENST00000310193	miR-127-5p
ENST00000310193	miR-127-5p
ENST00000310193	miR-185-3p
ENST00000310193	miR-185-5p
ENST00000310193	miR-185-5p
ENST00000310193	miR-188-3p
ENST00000310193	miR-28-3p
ENST00000310193	miR-28-3p
ENST00000310193	miR-324-5p
ENST00000310193	miR-331-3p
ENST00000310193	miR-331-5p
ENST00000310193	miR-340-5p
ENST00000310193	miR-340-5p
ENST00000310193	miR-340-5p
ENST00000310193	miR-505-3p
ENST00000310193	miR-542-3p
ENST00000310193	miR-671-5p
ENST00000310585	miR-185-5p
ENST00000310585	miR-188-3p
ENST00000310585	miR-324-3p/1913
ENST00000310585	miR-331-3p
ENST00000310585	miR-505-5p
ENST00000311331	miR-185-3p
ENST00000311331	miR-188-3p
ENST00000311331	miR-340-5p
ENST00000311331	miR-340-5p
ENST00000311331	miR-340-5p
ENST00000311331	miR-505-3p
ENST00000311337	miR-185-5p
ENST00000311337	miR-185-5p
ENST00000311337	miR-185-5p
ENST00000311337	miR-28-3p
ENST00000311337	miR-28-3p
ENST00000311337	miR-378a-5p
ENST00000311337	miR-378a-5p
ENST00000311337	miR-505-5p
ENST00000311337	miR-671-5p
ENST00000311413	miR-185-5p
ENST00000311413	miR-188-5p
ENST00000311413	miR-324-3p/1913
ENST00000311413	miR-324-3p/1913
ENST00000311413	miR-324-5p
ENST00000311413	miR-331-3p
ENST00000311413	miR-542-3p
ENST00000311413	miR-671-3p
ENST00000312358	miR-127-5p
ENST00000312358	miR-185-3p
ENST00000312358	miR-188-3p
ENST00000312358	miR-324-3p/1913
ENST00000312358	miR-423-5p
ENST00000312438	miR-185-3p
ENST00000312438	miR-185-3p
ENST00000312438	miR-324-3p/1913
ENST00000312438	miR-378a-5p
ENST00000312438	miR-423-3p
ENST00000312438	miR-423-5p
ENST00000313334	miR-185-5p
ENST00000313334	miR-185-5p
ENST00000313334	miR-185-5p
ENST00000313334	miR-188-3p
ENST00000313334	miR-188-5p
ENST00000313334	miR-28-5p/708-5p
ENST00000313334	miR-331-5p
ENST00000313334	miR-340-3p/6827-3p
ENST00000313334	miR-340-5p
ENST00000313334	miR-340-5p
ENST00000313334	miR-505-3p
ENST00000313334	miR-505-3p
ENST00000313408	miR-185-3p
ENST00000313408	miR-188-3p
ENST00000313408	miR-28-5p/708-5p
ENST00000313408	miR-324-3p/1913
ENST00000313408	miR-324-5p
ENST00000313408	miR-331-3p
ENST00000313408	miR-331-3p
ENST00000313408	miR-331-3p
ENST00000313408	miR-340-5p
ENST00000313408	miR-378a-5p
ENST00000313408	miR-378a-5p
ENST00000313408	miR-423-5p
ENST00000313624	miR-188-5p
ENST00000313624	miR-324-5p
ENST00000313624	miR-340-5p
[truncated: 4,410 more rows]

## Sheet: Eutherian Origin
Transcript	miRNA
ENST00000001146	miR-185-3p
ENST00000001146	miR-185-3p		Note: this sheet contains targeting information for stem lineage mirnas that originated on the eutherian node for transcripts that gained uterine expression on the eutherian node
ENST00000001146	miR-185-3p
ENST00000001146	miR-185-3p
ENST00000001146	miR-185-5p
ENST00000001146	miR-188-3p
ENST00000001146	miR-188-3p		625 total genes
ENST00000001146	miR-28-5p/708-5p
ENST00000001146	miR-324-3p/1913
ENST00000001146	miR-324-3p/1913
ENST00000001146	miR-324-5p
ENST00000001146	miR-324-5p
ENST00000001146	miR-505-5p
ENST00000001146	miR-505-5p
ENST00000001146	miR-542-5p
ENST00000009105	miR-127-5p
ENST00000009105	miR-185-3p
ENST00000009105	miR-185-3p
ENST00000009105	miR-185-5p
ENST00000009105	miR-324-3p/1913
ENST00000009105	miR-423-5p
ENST00000009105	miR-505-3p
ENST00000020926	miR-185-3p
ENST00000020926	miR-185-5p
ENST00000020926	miR-188-3p
ENST00000020926	miR-324-5p
ENST00000020926	miR-378a-5p
ENST00000020926	miR-433-3p
ENST00000020926	miR-433-3p
ENST00000020926	miR-505-3p
ENST00000020926	miR-505-5p
ENST00000020926	miR-542-3p
ENST00000046794	miR-127-5p
ENST00000046794	miR-127-5p
ENST00000046794	miR-185-3p
ENST00000046794	miR-188-5p
ENST00000046794	miR-28-3p
ENST00000046794	miR-28-3p
ENST00000046794	miR-542-3p
ENST00000064724	miR-127-5p
ENST00000064724	miR-185-5p
ENST00000064724	miR-188-5p
ENST00000064724	miR-331-3p
ENST00000064724	miR-433-3p
ENST00000064724	miR-505-3p
ENST00000180173	miR-28-3p
ENST00000180173	miR-378a-5p
ENST00000180173	miR-423-5p
ENST00000180173	miR-433-3p
ENST00000181839	miR-127-5p
ENST00000181839	miR-185-3p
ENST00000181839	miR-188-3p
ENST00000181839	miR-28-3p
ENST00000181839	miR-331-5p
ENST00000181839	miR-423-5p
ENST00000181839	miR-505-3p
ENST00000181839	miR-542-3p
ENST00000181839	miR-542-3p
ENST00000188790	miR-423-5p
ENST00000204637	miR-324-5p
ENST00000204637	miR-423-5p
ENST00000209728	miR-127-5p
ENST00000209728	miR-185-5p
ENST00000209728	miR-188-3p
ENST00000209728	miR-324-5p
ENST00000209728	miR-331-5p
ENST00000209728	miR-378a-5p
ENST00000209728	miR-378a-5p
ENST00000209728	miR-423-5p
ENST00000211314	miR-324-3p/1913
ENST00000211314	miR-433-3p
ENST00000211314	miR-542-3p
ENST00000211314	miR-542-3p
ENST00000211413	miR-185-3p
ENST00000211413	miR-324-3p/1913
ENST00000211413	miR-378a-5p
ENST00000211413	miR-423-3p
ENST00000211413	miR-423-3p
ENST00000211413	miR-423-5p
ENST00000211413	miR-423-5p
ENST00000211413	miR-505-5p
ENST00000215754	miR-505-5p
ENST00000216061	miR-324-3p/1913
ENST00000216061	miR-324-3p/1913
ENST00000216160	miR-185-3p
ENST00000216160	miR-185-3p
ENST00000216160	miR-185-3p
ENST00000216160	miR-185-3p
ENST00000216160	miR-185-3p
ENST00000216160	miR-185-5p
ENST00000216160	miR-185-5p
ENST00000216160	miR-185-5p
ENST00000216160	miR-188-3p
ENST00000216160	miR-188-3p
ENST00000216160	miR-28-5p/708-5p
ENST00000216160	miR-28-5p/708-5p
ENST00000216160	miR-324-3p/1913
ENST00000216160	miR-324-3p/1913
ENST00000216160	miR-324-3p/1913
ENST00000216160	miR-324-3p/1913
ENST00000216160	miR-324-3p/1913
ENST00000216160	miR-324-5p
ENST00000216160	miR-331-3p
ENST00000216160	miR-331-3p
ENST00000216160	miR-378a-5p
ENST00000216160	miR-423-3p
ENST00000216160	miR-423-5p
ENST00000216160	miR-433-3p
ENST00000216160	miR-505-3p
ENST00000216218	miR-127-5p
ENST00000216218	miR-188-5p
ENST00000216218	miR-188-5p
ENST00000216218	miR-324-3p/1913
ENST00000216218	miR-331-3p
ENST00000216218	miR-378a-5p
ENST00000216218	miR-542-3p
ENST00000216223	miR-185-3p
ENST00000216223	miR-185-3p
ENST00000216223	miR-185-5p
ENST00000216223	miR-185-5p
ENST00000216223	miR-324-3p/1913
ENST00000216223	miR-331-5p
ENST00000216223	miR-378a-5p
ENST00000216223	miR-423-5p
ENST00000216223	miR-505-5p
ENST00000216223	miR-505-5p
ENST00000216756	miR-185-3p
ENST00000216756	miR-185-3p
ENST00000216756	miR-185-5p
ENST00000216756	miR-188-3p
ENST00000216756	miR-28-3p
ENST00000216756	miR-423-5p
ENST00000216756	miR-433-3p
ENST00000216756	miR-505-3p
ENST00000216756	miR-505-5p
ENST00000216756	miR-542-3p
ENST00000217162	miR-28-5p/708-5p
ENST00000217162	miR-324-3p/1913
ENST00000217162	miR-331-3p
ENST00000217162	miR-378a-5p
ENST00000217162	miR-378a-5p
ENST00000217162	miR-433-3p
ENST00000217162	miR-505-3p
ENST00000217162	miR-505-5p
ENST00000217195	miR-185-3p
ENST00000217195	miR-423-5p
ENST00000217195	miR-423-5p
ENST00000217195	miR-423-5p
ENST00000217195	miR-423-5p
ENST00000217195	miR-423-5p
ENST00000219097	miR-28-5p/708-5p
ENST00000219097	miR-378a-5p
ENST00000219097	miR-433-3p
ENST00000219345	miR-28-5p/708-5p
ENST00000219345	miR-28-5p/708-5p
ENST00000219345	miR-324-3p/1913
ENST00000219345	miR-331-3p
ENST00000219345	miR-331-3p
ENST00000219345	miR-423-5p
ENST00000219345	miR-505-5p
ENST00000221419	miR-423-3p
ENST00000221466	miR-185-5p
ENST00000221466	miR-331-3p
ENST00000222005	miR-185-3p
ENST00000222005	miR-185-5p
ENST00000222005	miR-185-5p
ENST00000222005	miR-324-3p/1913
ENST00000222329	miR-185-3p
ENST00000222329	miR-28-5p/708-5p
ENST00000222329	miR-324-5p
ENST00000222329	miR-331-3p
ENST00000222329	miR-331-3p
ENST00000222329	miR-423-5p
ENST00000225777	miR-185-3p
ENST00000225777	miR-185-3p
ENST00000225777	miR-324-5p
ENST00000225777	miR-423-5p
ENST00000225777	miR-505-5p
ENST00000226067	miR-185-5p
ENST00000226067	miR-28-3p
ENST00000226067	miR-28-5p/708-5p
ENST00000226067	miR-331-5p
ENST00000226067	miR-331-5p
ENST00000226067	miR-378a-5p
ENST00000226067	miR-505-3p
ENST00000226067	miR-505-3p
ENST00000226067	miR-542-3p
ENST00000226067	miR-542-3p
ENST00000227758	miR-331-5p
ENST00000227758	miR-505-3p
ENST00000228264	miR-188-3p
ENST00000228264	miR-324-3p/1913
ENST00000228264	miR-331-3p
ENST00000229264	miR-185-3p
ENST00000229264	miR-185-5p
ENST00000229264	miR-423-5p
ENST00000229563	miR-331-5p
ENST00000232424	miR-378a-5p
ENST00000233336	miR-127-5p
ENST00000233336	miR-127-5p
ENST00000233336	miR-127-5p
ENST00000233336	miR-185-3p
ENST00000233336	miR-185-5p
ENST00000233336	miR-185-5p
ENST00000233336	miR-188-3p
ENST00000233336	miR-28-3p
ENST00000233336	miR-28-5p/708-5p
ENST00000233336	miR-324-3p/1913
ENST00000233336	miR-324-3p/1913
ENST00000233336	miR-331-3p
ENST00000233336	miR-331-3p
ENST00000233336	miR-331-5p
ENST00000233336	miR-331-5p
ENST00000233336	miR-378a-5p
ENST00000233336	miR-378a-5p
ENST00000233336	miR-378a-5p
ENST00000233336	miR-433-3p
ENST00000233336	miR-433-3p
ENST00000233336	miR-433-5p
ENST00000233336	miR-505-3p
ENST00000233336	miR-505-3p
ENST00000233336	miR-505-3p
ENST00000233336	miR-505-5p
ENST00000233336	miR-505-5p
ENST00000233336	miR-542-3p
ENST00000233336	miR-542-3p
ENST00000233336	miR-542-3p
ENST00000234040	miR-505-5p
ENST00000234296	miR-28-3p
ENST00000234296	miR-28-3p
ENST00000234296	miR-324-3p/1913
ENST00000234296	miR-331-3p
ENST00000234296	miR-331-3p
ENST00000234296	miR-433-3p
ENST00000234296	miR-542-5p
ENST00000234313	miR-185-3p
ENST00000234313	miR-185-5p
ENST00000234313	miR-188-3p
ENST00000234313	miR-28-3p
ENST00000234313	miR-28-5p/708-5p
ENST00000234313	miR-331-3p
ENST00000234313	miR-423-5p
ENST00000234313	miR-505-5p
ENST00000234453	miR-185-5p
ENST00000234453	miR-185-5p
ENST00000234453	miR-185-5p
ENST00000234453	miR-185-5p
ENST00000234453	miR-188-3p
ENST00000234453	miR-188-3p
ENST00000234453	miR-188-5p
ENST00000234453	miR-188-5p
ENST00000234453	miR-188-5p
ENST00000234453	miR-28-3p
ENST00000234453	miR-28-3p
ENST00000234453	miR-28-3p
ENST00000234453	miR-28-5p/708-5p
ENST00000234453	miR-331-3p
ENST00000234453	miR-331-5p
ENST00000234453	miR-331-5p
ENST00000234453	miR-378a-5p
ENST00000234453	miR-378a-5p
ENST00000234453	miR-378a-5p
ENST00000234453	miR-378a-5p
ENST00000234453	miR-433-3p
ENST00000234453	miR-433-3p
ENST00000234453	miR-433-3p
ENST00000234453	miR-433-5p
ENST00000234453	miR-505-3p
ENST00000234453	miR-505-3p
ENST00000234453	miR-505-3p
ENST00000234453	miR-505-3p
ENST00000234453	miR-505-3p
ENST00000234453	miR-505-3p
ENST00000234453	miR-505-3p
ENST00000234453	miR-542-3p
ENST00000234453	miR-542-3p
ENST00000235307	miR-185-3p
ENST00000235307	miR-185-3p
ENST00000235307	miR-185-3p
ENST00000235307	miR-185-3p
ENST00000235307	miR-185-3p
ENST00000235307	miR-185-5p
ENST00000235307	miR-185-5p
ENST00000235307	miR-185-5p
ENST00000235307	miR-185-5p
ENST00000235307	miR-185-5p
ENST00000235307	miR-185-5p
ENST00000235307	miR-188-3p
ENST00000235307	miR-188-3p
ENST00000235307	miR-188-3p
ENST00000235307	miR-188-5p
ENST00000235307	miR-188-5p
ENST00000235307	miR-324-3p/1913
ENST00000235307	miR-324-5p
ENST00000235307	miR-331-3p
ENST00000235307	miR-331-3p
ENST00000235307	miR-331-3p
ENST00000235307	miR-378a-5p
ENST00000235307	miR-423-5p
ENST00000235307	miR-423-5p
ENST00000235307	miR-433-3p
ENST00000235307	miR-433-5p
ENST00000235307	miR-505-3p
ENST00000235307	miR-505-3p
ENST00000235307	miR-505-3p
ENST00000235307	miR-505-5p
ENST00000235307	miR-542-3p
ENST00000235307	miR-542-3p
ENST00000235307	miR-542-3p
ENST00000237455	miR-331-5p
ENST00000237623	miR-127-5p
ENST00000237623	miR-433-3p
ENST00000239830	miR-127-5p
ENST00000239830	miR-185-3p
ENST00000239830	miR-185-5p
ENST00000239830	miR-28-3p
ENST00000239830	miR-28-3p
ENST00000239830	miR-28-3p
ENST00000239830	miR-542-3p
ENST00000239830	miR-542-3p
ENST00000239830	miR-542-3p
ENST00000242159	miR-185-3p
ENST00000242159	miR-505-5p
ENST00000242465	miR-331-5p
ENST00000242465	miR-433-3p
ENST00000242827	miR-185-3p
ENST00000242827	miR-185-5p
ENST00000242827	miR-185-5p
ENST00000242827	miR-378a-5p
ENST00000242827	miR-433-3p
ENST00000243077	miR-185-3p
ENST00000243077	miR-185-3p
ENST00000243077	miR-331-3p
ENST00000243077	miR-423-5p
ENST00000244020	miR-188-5p
ENST00000244020	miR-28-3p
ENST00000244020	miR-28-5p/708-5p
ENST00000244020	miR-324-5p
ENST00000244020	miR-331-5p
ENST00000244020	miR-505-3p
ENST00000244020	miR-505-3p
ENST00000244020	miR-542-3p
ENST00000244050	miR-185-3p
ENST00000244050	miR-185-3p
ENST00000244050	miR-185-5p
ENST00000244050	miR-331-3p
ENST00000244050	miR-423-5p
ENST00000244050	miR-542-3p
ENST00000245457	miR-188-3p
ENST00000245457	miR-505-3p
ENST00000245457	miR-542-3p
ENST00000246190	miR-185-3p
ENST00000246190	miR-185-3p
ENST00000246190	miR-185-3p
ENST00000246190	miR-188-3p
ENST00000246190	miR-188-3p
ENST00000246190	miR-188-5p
ENST00000246190	miR-28-5p/708-5p
ENST00000246190	miR-324-3p/1913
ENST00000246190	miR-324-3p/1913
ENST00000246190	miR-331-3p
ENST00000246190	miR-331-3p
ENST00000246190	miR-378a-5p
ENST00000246190	miR-505-5p
ENST00000246190	miR-505-5p
ENST00000246190	miR-505-5p
ENST00000246190	miR-542-5p
ENST00000247191	miR-505-3p
ENST00000247470	miR-185-3p
ENST00000247470	miR-185-5p
ENST00000247470	miR-324-3p/1913
ENST00000247470	miR-378a-5p
ENST00000247470	miR-542-3p
ENST00000247815	miR-433-3p
ENST00000248437	miR-28-5p/708-5p
ENST00000248437	miR-505-3p
ENST00000249377	miR-188-3p
ENST00000249601	miR-185-3p
ENST00000249601	miR-188-3p
ENST00000249601	miR-188-5p
ENST00000249601	miR-28-3p
ENST00000249601	miR-28-5p/708-5p
ENST00000249601	miR-324-5p
ENST00000249601	miR-331-3p
ENST00000249601	miR-331-3p
ENST00000249601	miR-423-5p
ENST00000249601	miR-433-3p
ENST00000249601	miR-433-3p
ENST00000249601	miR-433-5p
ENST00000249601	miR-505-3p
ENST00000249601	miR-505-5p
ENST00000250101	miR-28-3p
ENST00000250101	miR-331-5p
ENST00000250101	miR-378a-5p
ENST00000251343	miR-127-3p
ENST00000251343	miR-127-5p
ENST00000251343	miR-185-3p
ENST00000251343	miR-188-3p
ENST00000251343	miR-28-5p/708-5p
ENST00000251343	miR-324-3p/1913
ENST00000251343	miR-324-3p/1913
ENST00000251343	miR-331-3p
ENST00000251343	miR-378a-5p
ENST00000251343	miR-378a-5p
ENST00000251343	miR-505-3p
ENST00000251343	miR-505-3p
ENST00000251343	miR-505-5p
ENST00000251343	miR-542-3p
ENST00000251343	miR-542-5p
ENST00000251496	miR-185-5p
ENST00000251496	miR-188-3p
ENST00000251496	miR-324-3p/1913
ENST00000252087	miR-185-3p
ENST00000252087	miR-185-3p
ENST00000252087	miR-331-3p
ENST00000252087	miR-331-3p
ENST00000252087	miR-433-3p
ENST00000252087	miR-505-3p
ENST00000253122	miR-185-3p
ENST00000253122	miR-185-3p
ENST00000253122	miR-185-3p
ENST00000253122	miR-185-5p
ENST00000253122	miR-324-3p/1913
ENST00000253122	miR-324-5p
ENST00000253122	miR-331-3p
ENST00000253122	miR-331-3p
ENST00000253122	miR-423-5p
ENST00000253122	miR-542-3p
ENST00000253122	miR-542-5p
ENST00000254051	miR-127-5p
ENST00000254051	miR-185-3p
ENST00000254051	miR-185-3p
ENST00000254051	miR-185-3p
ENST00000254051	miR-185-5p
ENST00000254051	miR-185-5p
ENST00000254051	miR-185-5p
ENST00000254051	miR-185-5p
ENST00000254051	miR-185-5p
ENST00000254051	miR-185-5p
ENST00000254051	miR-28-5p/708-5p
ENST00000254051	miR-28-5p/708-5p
ENST00000254051	miR-28-5p/708-5p
ENST00000254051	miR-324-3p/1913
ENST00000254051	miR-331-3p
ENST00000254051	miR-331-3p
ENST00000254051	miR-331-5p
ENST00000254051	miR-423-5p
ENST00000254051	miR-423-5p
ENST00000254051	miR-433-3p
ENST00000254051	miR-505-3p
ENST00000254051	miR-505-3p
ENST00000254051	miR-505-5p
ENST00000254051	miR-542-3p
ENST00000254051	miR-542-5p
ENST00000254260	miR-28-5p/708-5p
ENST00000254260	miR-505-3p
ENST00000254260	miR-505-3p
ENST00000254508	miR-127-5p
ENST00000254508	miR-28-5p/708-5p
ENST00000254508	miR-378a-5p
ENST00000254508	miR-423-5p
ENST00000254667	miR-185-3p
ENST00000254667	miR-185-3p
ENST00000254667	miR-185-5p
ENST00000254667	miR-185-5p
ENST00000254667	miR-378a-5p
ENST00000254667	miR-505-3p
ENST00000254898	miR-185-3p
ENST00000254898	miR-378a-5p
ENST00000254898	miR-505-3p
ENST00000255448	miR-188-3p
ENST00000255448	miR-188-5p
ENST00000255448	miR-28-3p
ENST00000255448	miR-28-3p
ENST00000255448	miR-28-3p
ENST00000255448	miR-28-5p/708-5p
ENST00000255448	miR-28-5p/708-5p
ENST00000255448	miR-324-3p/1913
ENST00000255448	miR-331-3p
ENST00000255448	miR-433-3p
ENST00000255448	miR-433-3p
ENST00000255448	miR-505-3p
ENST00000255977	miR-185-5p
ENST00000255977	miR-324-5p
ENST00000255977	miR-423-5p
ENST00000255977	miR-505-3p
ENST00000255977	miR-505-3p
ENST00000255977	miR-505-5p
ENST00000257181	miR-28-5p/708-5p
ENST00000257181	miR-324-3p/1913
ENST00000257181	miR-324-3p/1913
ENST00000257181	miR-378a-5p
ENST00000257181	miR-378a-5p
ENST00000257181	miR-378a-5p
ENST00000257181	miR-433-3p
ENST00000257181	miR-433-3p
ENST00000257181	miR-505-5p
ENST00000257209	miR-127-5p
ENST00000257209	miR-185-3p
ENST00000257209	miR-542-3p
ENST00000257552	miR-185-3p
ENST00000257552	miR-185-3p
ENST00000257552	miR-185-5p
ENST00000257552	miR-185-5p
ENST00000257552	miR-188-3p
ENST00000257552	miR-324-3p/1913
ENST00000257552	miR-331-3p
ENST00000257552	miR-331-3p
ENST00000257552	miR-423-5p
ENST00000257552	miR-423-5p
ENST00000257552	miR-423-5p
ENST00000257552	miR-433-3p
ENST00000257552	miR-505-5p
ENST00000257909	miR-185-3p
ENST00000257909	miR-28-5p/708-5p
ENST00000257909	miR-324-3p/1913
ENST00000257909	miR-542-3p
ENST00000258494	miR-185-5p
ENST00000258494	miR-188-5p
ENST00000258494	miR-28-5p/708-5p
ENST00000258494	miR-331-3p
ENST00000258494	miR-433-3p
ENST00000258494	miR-505-3p
ENST00000258733	miR-127-5p
ENST00000258733	miR-185-5p
ENST00000258733	miR-188-3p
ENST00000258733	miR-433-3p
ENST00000258787	miR-185-3p
ENST00000258787	miR-185-3p
ENST00000258787	miR-185-3p
ENST00000258787	miR-185-3p
ENST00000258787	miR-185-3p
ENST00000258787	miR-185-3p
ENST00000258787	miR-185-3p
ENST00000258787	miR-185-3p
ENST00000258787	miR-185-3p
ENST00000258787	miR-185-3p
ENST00000258787	miR-185-3p
ENST00000258787	miR-185-3p
ENST00000258787	miR-185-3p
ENST00000258787	miR-185-3p
ENST00000258787	miR-185-3p
ENST00000258787	miR-185-3p
ENST00000258787	miR-185-3p
ENST00000258787	miR-185-3p
ENST00000258787	miR-185-3p
ENST00000258787	miR-185-3p
ENST00000258787	miR-185-5p
ENST00000258787	miR-188-5p
ENST00000258787	miR-28-5p/708-5p
ENST00000258787	miR-28-5p/708-5p
ENST00000258787	miR-423-5p
ENST00000258787	miR-423-5p
ENST00000258787	miR-423-5p
ENST00000258787	miR-423-5p
ENST00000258787	miR-423-5p
ENST00000258787	miR-423-5p
ENST00000258787	miR-423-5p
ENST00000258787	miR-423-5p
ENST00000258787	miR-423-5p
ENST00000258787	miR-423-5p
ENST00000258787	miR-423-5p
ENST00000258787	miR-423-5p
ENST00000258787	miR-423-5p
ENST00000258787	miR-423-5p
ENST00000258787	miR-423-5p
ENST00000258787	miR-423-5p
ENST00000258787	miR-423-5p
ENST00000258787	miR-423-5p
ENST00000258787	miR-423-5p
ENST00000258787	miR-423-5p
ENST00000258787	miR-542-3p
ENST00000258975	miR-127-5p
ENST00000258975	miR-185-3p
ENST00000258975	miR-185-3p
ENST00000258975	miR-185-5p
ENST00000258975	miR-185-5p
ENST00000258975	miR-188-3p
ENST00000258975	miR-28-5p/708-5p
ENST00000258975	miR-28-5p/708-5p
ENST00000258975	miR-28-5p/708-5p
ENST00000258975	miR-324-3p/1913
ENST00000258975	miR-324-5p
ENST00000258975	miR-331-3p
ENST00000259053	miR-185-5p
ENST00000259053	miR-28-3p
ENST00000259053	miR-331-5p
ENST00000259053	miR-542-3p
ENST00000259053	miR-542-3p
ENST00000259351	miR-185-3p
ENST00000259351	miR-185-5p
ENST00000259351	miR-185-5p
ENST00000259351	miR-188-3p
ENST00000259351	miR-188-5p
ENST00000259351	miR-324-3p/1913
ENST00000259351	miR-331-3p
ENST00000259351	miR-433-3p
ENST00000259351	miR-505-3p
ENST00000259351	miR-542-3p
ENST00000259351	miR-542-3p
ENST00000259351	miR-542-3p
ENST00000259351	miR-542-5p
ENST00000259939	miR-127-5p
ENST00000259939	miR-185-3p
ENST00000259939	miR-185-5p
ENST00000259939	miR-188-5p
ENST00000259939	miR-331-3p
ENST00000259939	miR-331-3p
ENST00000259939	miR-378a-5p
ENST00000259939	miR-378a-5p
ENST00000259939	miR-378a-5p
ENST00000259939	miR-433-3p
ENST00000259939	miR-433-3p
ENST00000259939	miR-505-3p
ENST00000260113	miR-127-5p
ENST00000260113	miR-28-3p
ENST00000260113	miR-324-5p
ENST00000260113	miR-331-5p
ENST00000260113	miR-331-5p
ENST00000260113	miR-378a-5p
ENST00000260113	miR-423-5p
ENST00000260113	miR-433-3p
ENST00000260113	miR-505-3p
ENST00000260113	miR-505-3p
ENST00000260113	miR-505-3p
ENST00000261211	miR-185-3p
ENST00000261211	miR-378a-5p
ENST00000261211	miR-433-3p
ENST00000261211	miR-542-3p
ENST00000261233	miR-127-5p
ENST00000261233	miR-185-5p
ENST00000261233	miR-185-5p
ENST00000261233	miR-188-5p
ENST00000261233	miR-28-3p
ENST00000261233	miR-28-3p
ENST00000261233	miR-28-5p/708-5p
ENST00000261233	miR-378a-5p
ENST00000261233	miR-378a-5p
ENST00000261233	miR-433-3p
ENST00000261233	miR-505-3p
ENST00000261233	miR-505-3p
ENST00000261233	miR-505-3p
ENST00000261233	miR-505-5p
ENST00000261233	miR-505-5p
ENST00000261250	miR-185-3p
ENST00000261250	miR-185-5p
ENST00000261250	miR-185-5p
ENST00000261250	miR-188-3p
ENST00000261250	miR-188-3p
ENST00000261250	miR-188-5p
ENST00000261250	miR-324-3p/1913
ENST00000261250	miR-331-3p
ENST00000261250	miR-378a-5p
ENST00000261250	miR-433-3p
ENST00000261250	miR-505-3p
ENST00000261464	miR-188-3p
ENST00000261464	miR-378a-5p
ENST00000261464	miR-433-3p
ENST00000261464	miR-505-5p
ENST00000261499	miR-324-3p/1913
ENST00000261674	miR-185-5p
ENST00000262134	miR-127-5p
ENST00000262134	miR-185-3p
ENST00000262134	miR-188-3p
ENST00000262134	miR-433-3p
ENST00000262134	miR-433-3p
ENST00000262134	miR-505-3p
ENST00000262134	miR-505-3p
ENST00000262134	miR-505-3p
ENST00000262134	miR-542-3p
ENST00000262259	miR-185-5p
ENST00000262259	miR-185-5p
ENST00000262259	miR-188-3p
ENST00000262259	miR-188-3p
ENST00000262259	miR-188-3p
ENST00000262259	miR-188-3p
ENST00000262259	miR-324-5p
ENST00000262259	miR-331-3p
ENST00000262259	miR-378a-5p
ENST00000262259	miR-423-5p
ENST00000262259	miR-423-5p
ENST00000262259	miR-423-5p
ENST00000262259	miR-433-3p
ENST00000262259	miR-433-5p
ENST00000262259	miR-505-5p
ENST00000262259	miR-505-5p
ENST00000262288	miR-331-3p
ENST00000262348	miR-185-3p
ENST00000262348	miR-185-5p
ENST00000262348	miR-188-5p
ENST00000262348	miR-324-5p
ENST00000262348	miR-331-3p
ENST00000262348	miR-331-5p
ENST00000262348	miR-423-5p
ENST00000262348	miR-505-3p
ENST00000262426	miR-331-3p
ENST00000262426	miR-423-5p
ENST00000262426	miR-505-3p
ENST00000262426	miR-505-3p
ENST00000262426	miR-542-5p
ENST00000262464	miR-188-5p
ENST00000262464	miR-505-3p
ENST00000262493	miR-185-3p
ENST00000262493	miR-185-3p
ENST00000262493	miR-185-3p
ENST00000262493	miR-28-5p/708-5p
ENST00000262493	miR-324-3p/1913
ENST00000262493	miR-423-5p
ENST00000262493	miR-505-3p
ENST00000262494	miR-185-3p
ENST00000262494	miR-185-3p
ENST00000262494	miR-185-3p
ENST00000262494	miR-185-3p
ENST00000262494	miR-185-5p
ENST00000262494	miR-185-5p
ENST00000262494	miR-188-3p
ENST00000262494	miR-188-5p
ENST00000262494	miR-28-5p/708-5p
ENST00000262494	miR-324-3p/1913
ENST00000262494	miR-324-5p
ENST00000262494	miR-331-3p
ENST00000262494	miR-378a-5p
ENST00000262494	miR-378a-5p
ENST00000262494	miR-423-5p
ENST00000262494	miR-433-3p
ENST00000262494	miR-433-5p
ENST00000262494	miR-505-5p
ENST00000262494	miR-505-5p
ENST00000262494	miR-505-5p
ENST00000262494	miR-505-5p
ENST00000262848	miR-127-3p
ENST00000262848	miR-185-3p
ENST00000262848	miR-185-5p
ENST00000262848	miR-324-5p
ENST00000262848	miR-324-5p
ENST00000262848	miR-378a-5p
ENST00000262848	miR-378a-5p
ENST00000262848	miR-423-5p
ENST00000262848	miR-433-3p
ENST00000262848	miR-505-5p
ENST00000262848	miR-542-3p
ENST00000262848	miR-542-3p
ENST00000262895	miR-185-3p
ENST00000262895	miR-185-3p
ENST00000262895	miR-331-3p
ENST00000262895	miR-423-5p
ENST00000262953	miR-331-3p
ENST00000262953	miR-331-3p
ENST00000263341	miR-185-5p
ENST00000263576	miR-542-3p
ENST00000263776	miR-185-3p
ENST00000263776	miR-185-5p
ENST00000263776	miR-188-3p
ENST00000263776	miR-433-5p
ENST00000263795	miR-28-5p/708-5p
ENST00000263795	miR-378a-5p
ENST00000263795	miR-378a-5p
ENST00000263795	miR-505-3p
ENST00000263795	miR-505-5p
ENST00000264192	miR-185-5p
ENST00000264192	miR-188-3p
ENST00000264192	miR-28-5p/708-5p
ENST00000264192	miR-28-5p/708-5p
ENST00000264192	miR-324-3p/1913
ENST00000264192	miR-331-3p
ENST00000264192	miR-331-5p
ENST00000264192	miR-378a-5p
ENST00000264192	miR-378a-5p
ENST00000264192	miR-378a-5p
ENST00000264192	miR-423-5p
ENST00000264192	miR-542-3p
ENST00000264228	miR-127-5p
ENST00000264228	miR-127-5p
ENST00000264228	miR-185-5p
ENST00000264228	miR-185-5p
ENST00000264228	miR-185-5p
ENST00000264228	miR-324-5p
ENST00000264228	miR-378a-5p
ENST00000264228	miR-378a-5p
ENST00000264228	miR-378a-5p
ENST00000264228	miR-423-5p
ENST00000264245	miR-185-5p
ENST00000264245	miR-378a-5p
ENST00000264245	miR-423-5p
ENST00000264245	miR-433-3p
ENST00000264335	miR-423-5p
ENST00000264346	miR-185-3p
ENST00000264935	miR-185-5p
ENST00000264935	miR-188-3p
ENST00000264935	miR-28-3p
ENST00000264935	miR-378a-5p
ENST00000264935	miR-433-5p
ENST00000264935	miR-505-3p
ENST00000264935	miR-542-5p
ENST00000264972	miR-185-3p
ENST00000264972	miR-185-5p
ENST00000264972	miR-331-3p
ENST00000264972	miR-331-3p
ENST00000264972	miR-433-3p
ENST00000264972	miR-505-5p
ENST00000265077	miR-188-3p
ENST00000265077	miR-188-5p
ENST00000265077	miR-188-5p
ENST00000265077	miR-28-3p
ENST00000265077	miR-433-5p
ENST00000265077	miR-505-3p
ENST00000265077	miR-505-3p
ENST00000265077	miR-505-3p
ENST00000265077	miR-505-3p
ENST00000265350	miR-185-5p
ENST00000265350	miR-324-3p/1913
ENST00000265350	miR-331-3p
ENST00000265350	miR-378a-5p
ENST00000265350	miR-542-3p
ENST00000265362	miR-185-5p
ENST00000265362	miR-188-3p
ENST00000265362	miR-188-5p
ENST00000265362	miR-188-5p
ENST00000265362	miR-188-5p
ENST00000265362	miR-28-5p/708-5p
ENST00000265362	miR-324-3p/1913
ENST00000265362	miR-324-5p
ENST00000265362	miR-331-5p
ENST00000265362	miR-378a-5p
ENST00000265362	miR-423-5p
ENST00000265362	miR-433-3p
ENST00000265362	miR-505-3p
ENST00000265362	miR-505-3p
ENST00000265362	miR-505-5p
ENST00000265362	miR-542-3p
ENST00000265362	miR-542-3p
ENST00000265441	miR-188-5p
ENST00000265593	miR-185-3p
ENST00000265598	miR-185-3p
ENST00000265598	miR-378a-5p
ENST00000265598	miR-433-3p
ENST00000265598	miR-505-3p
ENST00000265598	miR-505-3p
ENST00000266534	miR-331-5p
ENST00000266534	miR-331-5p
ENST00000266534	miR-378a-5p
ENST00000267079	miR-185-3p
ENST00000267079	miR-324-3p/1913
ENST00000267079	miR-331-3p
ENST00000267079	miR-423-5p
ENST00000268489	miR-127-5p
ENST00000268489	miR-188-5p
ENST00000268489	miR-28-5p/708-5p
ENST00000268489	miR-324-3p/1913
ENST00000268489	miR-331-5p
ENST00000268489	miR-423-5p
ENST00000268489	miR-505-3p
ENST00000268489	miR-505-3p
ENST00000268489	miR-542-3p
ENST00000268638	miR-324-5p
ENST00000268638	miR-331-3p
ENST00000268638	miR-433-3p
ENST00000268638	miR-433-3p
ENST00000268655	miR-188-5p
ENST00000268655	miR-378a-5p
ENST00000268655	miR-433-3p
ENST00000268841	miR-188-3p
ENST00000270257	miR-185-5p
ENST00000270625	miR-324-3p/1913
ENST00000270792	miR-185-3p
ENST00000270792	miR-188-3p
ENST00000270792	miR-542-3p
ENST00000271324	miR-542-3p
ENST00000272321	miR-324-3p/1913
ENST00000272321	miR-324-3p/1913
ENST00000272321	miR-324-3p/1913
ENST00000272321	miR-378a-5p
ENST00000272321	miR-542-3p
ENST00000273063	miR-423-5p
ENST00000273063	miR-505-3p
ENST00000273063	miR-505-3p
ENST00000273905	miR-185-3p
ENST00000273905	miR-188-5p
ENST00000273905	miR-28-3p
ENST00000273905	miR-324-3p/1913
ENST00000273905	miR-324-3p/1913
ENST00000273905	miR-378a-5p
ENST00000273905	miR-378a-5p
ENST00000273905	miR-433-3p
ENST00000273905	miR-505-3p
ENST00000273905	miR-505-3p
ENST00000273905	miR-505-5p
ENST00000273905	miR-505-5p
ENST00000273908	miR-331-5p
ENST00000273908	miR-505-3p
ENST00000273980	miR-185-3p
ENST00000273980	miR-185-3p
ENST00000273980	miR-188-3p
ENST00000273980	miR-28-3p
ENST00000273980	miR-324-3p/1913
ENST00000273980	miR-331-5p
ENST00000273980	miR-331-5p
ENST00000273980	miR-378a-5p
ENST00000273980	miR-378a-5p
ENST00000273980	miR-505-5p
ENST00000273990	miR-185-5p
ENST00000273990	miR-28-3p
ENST00000273990	miR-433-5p
ENST00000273990	miR-505-3p
ENST00000273990	miR-542-3p
ENST00000274181	miR-188-3p
ENST00000274181	miR-188-3p
ENST00000274181	miR-331-3p
ENST00000274181	miR-331-3p
ENST00000274181	miR-423-3p
ENST00000274181	miR-423-5p
ENST00000274181	miR-505-5p
ENST00000274605	miR-185-3p
ENST00000274605	miR-185-3p
ENST00000274605	miR-185-3p
ENST00000274605	miR-185-3p
ENST00000274605	miR-185-3p
ENST00000274605	miR-185-3p
ENST00000274605	miR-185-3p
ENST00000274605	miR-185-3p
ENST00000274605	miR-185-3p
ENST00000274605	miR-185-5p
ENST00000274605	miR-188-3p
ENST00000274605	miR-188-3p
ENST00000274605	miR-188-3p
ENST00000274605	miR-28-5p/708-5p
ENST00000274605	miR-28-5p/708-5p
ENST00000274605	miR-28-5p/708-5p
ENST00000274605	miR-324-3p/1913
ENST00000274605	miR-324-3p/1913
ENST00000274605	miR-331-3p
ENST00000274605	miR-331-3p
ENST00000274605	miR-331-3p
ENST00000274605	miR-331-3p
ENST00000274605	miR-378a-5p
ENST00000274605	miR-423-5p
ENST00000274605	miR-423-5p
ENST00000274605	miR-423-5p
ENST00000274605	miR-423-5p
ENST00000274605	miR-423-5p
ENST00000274605	miR-423-5p
ENST00000274605	miR-423-5p
ENST00000274605	miR-433-5p
ENST00000274605	miR-505-3p
ENST00000274605	miR-505-3p
ENST00000274605	miR-505-5p
ENST00000274605	miR-505-5p
ENST00000274605	miR-542-3p
ENST00000274605	miR-542-5p
ENST00000274963	miR-185-3p
ENST00000274963	miR-28-5p/708-5p
ENST00000274963	miR-505-5p
ENST00000275605	miR-188-3p
ENST00000275605	miR-505-3p
ENST00000275766	miR-185-5p
ENST00000275766	miR-185-5p
ENST00000275766	miR-188-3p
ENST00000275766	miR-188-3p
ENST00000275766	miR-28-5p/708-5p
ENST00000275766	miR-324-5p
ENST00000275766	miR-331-5p
ENST00000275766	miR-423-5p
ENST00000275766	miR-433-3p
ENST00000275766	miR-433-3p
ENST00000275766	miR-505-3p
ENST00000276602	miR-378a-5p
ENST00000276602	miR-433-3p
ENST00000276602	miR-505-3p
ENST00000276935	miR-185-5p
ENST00000276935	miR-505-3p
ENST00000276935	miR-542-3p
ENST00000277415	miR-433-3p
ENST00000278572	miR-188-5p
ENST00000278572	miR-188-5p
ENST00000278572	miR-433-3p
ENST00000278572	miR-505-5p
ENST00000278919	miR-324-3p/1913
ENST00000278919	miR-324-5p
ENST00000278919	miR-378a-5p
ENST00000278979	miR-185-3p
ENST00000278979	miR-188-3p
ENST00000278979	miR-542-3p
ENST00000280096	miR-188-3p
ENST00000280097	miR-127-5p
ENST00000280097	miR-188-5p
ENST00000280097	miR-423-5p
ENST00000280097	miR-542-3p
ENST00000280758	miR-185-3p
ENST00000280758	miR-188-3p
ENST00000280758	miR-324-3p/1913
ENST00000280758	miR-324-5p
ENST00000280758	miR-378a-5p
ENST00000280758	miR-433-3p
ENST00000280758	miR-433-5p
ENST00000280758	miR-505-3p
ENST00000280758	miR-505-3p
ENST00000280758	miR-542-3p
ENST00000280758	miR-542-3p
ENST00000281127	miR-185-3p
ENST00000281127	miR-185-3p
ENST00000281127	miR-188-3p
ENST00000281127	miR-28-3p
ENST00000281127	miR-331-5p
ENST00000281127	miR-433-5p
ENST00000281127	miR-505-3p
ENST00000281127	miR-505-5p
ENST00000281127	miR-542-3p
ENST00000281523	miR-331-5p
ENST00000281523	miR-331-5p
ENST00000281523	miR-433-3p
ENST00000282499	miR-188-3p
ENST00000282499	miR-188-5p
ENST00000282499	miR-28-5p/708-5p
ENST00000282499	miR-378a-5p
ENST00000282499	miR-378a-5p
ENST00000282499	miR-505-3p
ENST00000282499	miR-505-3p
ENST00000282499	miR-542-3p
ENST00000284503	miR-28-5p/708-5p
ENST00000284503	miR-378a-5p
ENST00000284503	miR-505-3p
ENST00000284503	miR-505-3p
ENST00000284503	miR-505-3p
ENST00000284984	miR-188-3p
ENST00000284984	miR-433-3p
ENST00000284984	miR-542-3p
ENST00000285208	miR-185-3p
ENST00000285208	miR-185-3p
ENST00000285208	miR-188-3p
ENST00000285208	miR-188-5p
ENST00000285208	miR-28-5p/708-5p
ENST00000285208	miR-324-3p/1913
ENST00000285208	miR-378a-5p
ENST00000285208	miR-378a-5p
ENST00000285208	miR-378a-5p
ENST00000285208	miR-423-3p
ENST00000285208	miR-423-5p
ENST00000285208	miR-423-5p
ENST00000285208	miR-423-5p
ENST00000285208	miR-433-3p
ENST00000285208	miR-505-3p
ENST00000285208	miR-542-3p
ENST00000285605	miR-127-3p
ENST00000285605	miR-185-3p
ENST00000285605	miR-185-3p
ENST00000285605	miR-28-5p/708-5p
ENST00000285605	miR-378a-5p
ENST00000285605	miR-378a-5p
ENST00000285605	miR-423-5p
ENST00000285605	miR-423-5p
ENST00000285605	miR-542-5p
ENST00000285667	miR-188-3p
ENST00000285667	miR-188-5p
ENST00000285667	miR-28-3p
ENST00000285667	miR-324-5p
ENST00000285667	miR-331-5p
ENST00000285667	miR-331-5p
ENST00000285667	miR-378a-5p
ENST00000285667	miR-505-3p
ENST00000285667	miR-505-3p
ENST00000285667	miR-505-3p
ENST00000286234	miR-188-3p
ENST00000286234	miR-378a-5p
ENST00000286234	miR-423-5p
ENST00000286234	miR-505-3p
ENST00000286234	miR-505-3p
ENST00000286639	miR-542-3p
ENST00000286648	miR-505-3p
ENST00000286657	miR-185-5p
ENST00000286657	miR-331-3p
ENST00000286657	miR-433-3p
ENST00000286657	miR-505-3p
ENST00000286657	miR-505-3p
ENST00000286760	miR-188-3p
ENST00000286760	miR-331-3p
ENST00000286760	miR-378a-5p
ENST00000286760	miR-433-5p
ENST00000287008	miR-185-3p
ENST00000287008	miR-185-3p
ENST00000287008	miR-185-3p
ENST00000287008	miR-185-3p
ENST00000287008	miR-185-3p
ENST00000287008	miR-185-5p
ENST00000287008	miR-185-5p
ENST00000287008	miR-185-5p
ENST00000287008	miR-185-5p
ENST00000287008	miR-185-5p
ENST00000287008	miR-185-5p
ENST00000287008	miR-185-5p
ENST00000287008	miR-188-5p
ENST00000287008	miR-28-3p
ENST00000287008	miR-324-3p/1913
ENST00000287008	miR-324-3p/1913
ENST00000287008	miR-324-3p/1913
ENST00000287008	miR-324-3p/1913
ENST00000287008	miR-331-3p
ENST00000287008	miR-331-3p
ENST00000287008	miR-378a-5p
ENST00000287008	miR-423-5p
ENST00000287008	miR-423-5p
ENST00000287008	miR-423-5p
ENST00000287008	miR-423-5p
ENST00000287008	miR-505-5p
ENST00000287008	miR-505-5p
ENST00000287008	miR-542-3p
ENST00000287008	miR-542-5p
ENST00000288167	miR-28-3p
ENST00000288167	miR-423-5p
ENST00000288167	miR-542-3p
ENST00000288177	miR-188-5p
ENST00000288177	miR-28-5p/708-5p
ENST00000288177	miR-324-3p/1913
ENST00000288177	miR-378a-5p
ENST00000288177	miR-378a-5p
ENST00000288266	miR-324-3p/1913
ENST00000288266	miR-324-5p
ENST00000288266	miR-378a-5p
ENST00000288266	miR-433-3p
ENST00000288266	miR-433-3p
ENST00000288266	miR-433-5p
ENST00000288266	miR-505-3p
ENST00000288266	miR-505-3p
ENST00000288266	miR-542-3p
ENST00000289081	miR-185-5p
ENST00000289081	miR-324-3p/1913
ENST00000289081	miR-331-3p
ENST00000289081	miR-423-5p
ENST00000289081	miR-433-3p
ENST00000289081	miR-433-3p
ENST00000289081	miR-433-3p
ENST00000289081	miR-505-5p
ENST00000289495	miR-185-3p
ENST00000289495	miR-185-3p
ENST00000289495	miR-188-3p
ENST00000289495	miR-188-3p
ENST00000289495	miR-28-3p
ENST00000289495	miR-324-3p/1913
ENST00000289495	miR-331-5p
ENST00000289495	miR-331-5p
ENST00000289495	miR-331-5p
ENST00000289495	miR-378a-5p
ENST00000289495	miR-378a-5p
ENST00000289495	miR-378a-5p
ENST00000289495	miR-378a-5p
ENST00000289495	miR-433-3p
ENST00000289495	miR-505-3p
ENST00000289495	miR-505-3p
ENST00000289495	miR-505-3p
ENST00000289495	miR-505-3p
ENST00000289495	miR-505-5p
ENST00000289495	miR-542-3p
ENST00000289495	miR-542-3p
ENST00000289495	miR-542-3p
ENST00000290881	miR-185-3p
ENST00000290881	miR-185-5p
ENST00000290881	miR-28-5p/708-5p
ENST00000290881	miR-324-3p/1913
ENST00000290949	miR-127-5p
ENST00000290949	miR-185-3p
ENST00000290949	miR-185-5p
ENST00000290949	miR-324-3p/1913
ENST00000290949	miR-331-3p
ENST00000290949	miR-423-5p
ENST00000290949	miR-423-5p
ENST00000290949	miR-542-3p
ENST00000291554	miR-505-5p
ENST00000291554	miR-505-5p
ENST00000291576	miR-331-3p
ENST00000291576	miR-505-3p
ENST00000291576	miR-542-3p
ENST00000292357	miR-185-5p
ENST00000292357	miR-188-3p
ENST00000292357	miR-324-3p/1913
ENST00000292357	miR-331-3p
ENST00000292357	miR-505-5p
ENST00000292357	miR-542-3p
ENST00000292363	miR-127-3p
ENST00000292363	miR-185-3p
ENST00000292363	miR-324-3p/1913
ENST00000292363	miR-324-3p/1913
ENST00000292363	miR-331-3p
ENST00000292363	miR-378a-5p
ENST00000292363	miR-378a-5p
ENST00000292363	miR-378a-5p
ENST00000292363	miR-378a-5p
ENST00000292363	miR-423-5p
ENST00000292363	miR-423-5p
ENST00000292363	miR-505-3p
ENST00000292363	miR-505-5p
ENST00000292450	miR-324-5p
ENST00000292450	miR-331-3p
ENST00000292450	miR-378a-5p
ENST00000292530	miR-185-5p
ENST00000292530	miR-331-3p
ENST00000292530	miR-378a-5p
ENST00000293261	miR-505-5p
ENST00000293328	miR-185-3p
ENST00000293328	miR-185-5p
ENST00000293328	miR-185-5p
ENST00000293328	miR-185-5p
ENST00000293328	miR-188-5p
ENST00000293328	miR-324-5p
ENST00000293328	miR-423-5p
ENST00000293328	miR-423-5p
ENST00000293328	miR-505-3p
ENST00000293362	miR-185-3p
ENST00000293362	miR-185-5p
ENST00000293362	miR-185-5p
ENST00000293362	miR-185-5p
ENST00000293362	miR-28-3p
ENST00000293362	miR-28-5p/708-5p
ENST00000293362	miR-324-5p
ENST00000293362	miR-331-3p
ENST00000293362	miR-378a-5p
ENST00000293362	miR-378a-5p
ENST00000293362	miR-423-5p
ENST00000293362	miR-542-3p
ENST00000295872	miR-127-5p
ENST00000295872	miR-324-5p
ENST00000295872	miR-378a-5p
ENST00000295872	miR-433-5p
ENST00000295898	miR-378a-5p
ENST00000296092	miR-127-5p
ENST00000296092	miR-185-3p
ENST00000296092	miR-188-3p
ENST00000296092	miR-188-3p
ENST00000296092	miR-188-3p
ENST00000296092	miR-188-3p
ENST00000296092	miR-188-3p
ENST00000296092	miR-188-3p
ENST00000296092	miR-188-3p
ENST00000296092	miR-188-3p
ENST00000296092	miR-28-5p/708-5p
ENST00000296092	miR-331-3p
ENST00000296092	miR-331-5p
ENST00000296092	miR-378a-5p
ENST00000296092	miR-433-5p
ENST00000296092	miR-505-3p
ENST00000296092	miR-542-3p
ENST00000296121	miR-185-5p
ENST00000296121	miR-188-3p
ENST00000296121	miR-28-3p
ENST00000296121	miR-28-3p
ENST00000296121	miR-378a-5p
ENST00000296121	miR-433-3p
ENST00000296121	miR-505-3p
ENST00000296121	miR-505-3p
ENST00000296121	miR-505-5p
ENST00000296121	miR-542-3p
ENST00000296121	miR-542-3p
ENST00000296210	miR-185-3p
ENST00000296210	miR-331-3p
ENST00000296210	miR-423-5p
ENST00000296414	miR-127-3p
ENST00000296414	miR-127-5p
ENST00000296414	miR-188-5p
ENST00000296414	miR-331-3p
ENST00000296414	miR-378a-5p
ENST00000296484	miR-185-3p
ENST00000296484	miR-185-5p
ENST00000296484	miR-185-5p
ENST00000296484	miR-188-3p
ENST00000296484	miR-324-3p/1913
ENST00000296484	miR-324-3p/1913
ENST00000296484	miR-331-3p
ENST00000296484	miR-378a-5p
ENST00000296484	miR-423-5p
ENST00000296484	miR-505-3p
ENST00000296484	miR-505-3p
ENST00000296484	miR-505-5p
ENST00000296484	miR-505-5p
ENST00000296484	miR-505-5p
ENST00000296509	miR-185-5p
ENST00000296509	miR-185-5p
ENST00000296509	miR-188-3p
ENST00000296509	miR-28-5p/708-5p
ENST00000296509	miR-331-5p
ENST00000296509	miR-378a-5p
ENST00000296509	miR-433-3p
ENST00000296509	miR-505-3p
ENST00000296509	miR-505-3p
ENST00000296509	miR-505-5p
ENST00000296545	miR-505-3p
ENST00000296657	miR-127-5p
ENST00000296657	miR-185-3p
ENST00000296657	miR-185-3p
ENST00000296657	miR-185-3p
ENST00000296657	miR-185-3p
ENST00000296657	miR-185-5p
ENST00000296657	miR-185-5p
ENST00000296657	miR-185-5p
ENST00000296657	miR-188-3p
ENST00000296657	miR-188-3p
ENST00000296657	miR-188-5p
ENST00000296657	miR-28-5p/708-5p
ENST00000296657	miR-28-5p/708-5p
ENST00000296657	miR-324-3p/1913
ENST00000296657	miR-324-5p
ENST00000296657	miR-324-5p
ENST00000296657	miR-324-5p
ENST00000296657	miR-324-5p
ENST00000296657	miR-378a-5p
ENST00000296657	miR-423-5p
ENST00000296657	miR-423-5p
ENST00000296657	miR-433-3p
ENST00000296657	miR-505-3p
ENST00000296657	miR-505-3p
ENST00000296657	miR-505-5p
ENST00000296657	miR-542-3p
ENST00000296657	miR-542-3p
ENST00000296754	miR-28-3p
ENST00000296754	miR-331-5p
ENST00000296754	miR-378a-5p
ENST00000296754	miR-505-5p
ENST00000297161	miR-127-5p
ENST00000297161	miR-185-5p
ENST00000297161	miR-188-3p
ENST00000297161	miR-324-3p/1913
ENST00000297161	miR-378a-5p
ENST00000297161	miR-505-3p
ENST00000297185	miR-127-5p
ENST00000297185	miR-324-3p/1913
ENST00000297185	miR-505-5p
ENST00000298282	miR-127-5p
ENST00000298282	miR-185-3p
ENST00000298282	miR-185-3p
ENST00000298282	miR-185-3p
ENST00000298282	miR-185-5p
ENST00000298282	miR-185-5p
ENST00000298282	miR-188-3p
ENST00000298282	miR-188-3p
ENST00000298282	miR-188-5p
ENST00000298282	miR-28-3p
ENST00000298282	miR-28-5p/708-5p
ENST00000298282	miR-28-5p/708-5p
ENST00000298282	miR-324-3p/1913
ENST00000298282	miR-324-5p
ENST00000298282	miR-331-3p
ENST00000298282	miR-423-3p
ENST00000298282	miR-423-5p
ENST00000298282	miR-505-5p
ENST00000298282	miR-505-5p
ENST00000298694	miR-28-5p/708-5p
ENST00000298694	miR-331-3p
ENST00000298694	miR-505-5p
ENST00000298694	miR-542-3p
ENST00000298925	miR-28-5p/708-5p
ENST00000299157	miR-324-3p/1913
ENST00000299157	miR-331-3p
ENST00000299157	miR-378a-5p
ENST00000299157	miR-433-3p
ENST00000299157	miR-542-3p
ENST00000299767	miR-188-3p
ENST00000299767	miR-28-3p
ENST00000299767	miR-28-5p/708-5p
ENST00000299767	miR-331-5p
ENST00000299767	miR-433-3p
ENST00000299767	miR-505-3p
ENST00000300005	miR-433-3p
ENST00000300091	miR-127-5p
ENST00000300091	miR-185-3p
ENST00000300091	miR-28-5p/708-5p
ENST00000300091	miR-331-3p
ENST00000300091	miR-378a-5p
ENST00000300091	miR-433-3p
ENST00000300091	miR-505-3p
ENST00000300091	miR-542-3p
ENST00000300408	miR-185-3p
ENST00000300408	miR-188-3p
ENST00000300408	miR-324-3p/1913
ENST00000300408	miR-324-3p/1913
ENST00000300408	miR-423-5p
ENST00000300408	miR-505-3p
ENST00000300408	miR-542-3p
ENST00000300413	miR-188-3p
ENST00000300413	miR-188-5p
ENST00000300413	miR-28-3p
ENST00000300413	miR-28-5p/708-5p
ENST00000300413	miR-331-3p
ENST00000300413	miR-378a-5p
ENST00000300413	miR-378a-5p
ENST00000300413	miR-505-3p
ENST00000300413	miR-505-5p
ENST00000300413	miR-542-3p
ENST00000300747	miR-127-5p
ENST00000300747	miR-324-3p/1913
ENST00000300747	miR-423-3p
ENST00000300747	miR-433-3p
ENST00000300747	miR-505-3p
ENST00000300747	miR-542-3p
ENST00000300875	miR-185-3p
ENST00000300875	miR-28-3p
ENST00000300875	miR-423-5p
ENST00000300896	miR-188-3p
ENST00000300896	miR-28-3p
ENST00000300896	miR-331-5p
ENST00000300896	miR-433-3p
ENST00000300896	miR-505-3p
ENST00000300896	miR-505-3p
ENST00000301050	miR-127-5p
ENST00000301050	miR-185-3p
ENST00000301050	miR-185-3p
ENST00000301050	miR-188-5p
ENST00000301050	miR-324-5p
ENST00000301050	miR-331-3p
ENST00000301050	miR-423-5p
ENST00000301050	miR-505-5p
ENST00000301068	miR-324-3p/1913
ENST00000301068	miR-378a-5p
ENST00000301068	miR-505-3p
ENST00000301068	miR-505-5p
ENST00000301068	miR-505-5p
ENST00000301218	miR-505-5p
ENST00000301724	miR-185-3p
ENST00000301724	miR-423-5p
ENST00000301744	miR-127-5p
ENST00000301744	miR-185-5p
ENST00000301744	miR-185-5p
ENST00000301744	miR-188-3p
ENST00000301744	miR-188-3p
ENST00000301744	miR-28-5p/708-5p
ENST00000301744	miR-324-5p
ENST00000301744	miR-331-3p
ENST00000301744	miR-505-5p
ENST00000301981	miR-127-5p
ENST00000301981	miR-127-5p
ENST00000301981	miR-324-3p/1913
ENST00000301981	miR-324-3p/1913
ENST00000301981	miR-324-3p/1913
ENST00000301981	miR-378a-5p
ENST00000301981	miR-378a-5p
ENST00000301981	miR-433-3p
ENST00000301981	miR-433-5p
ENST00000301981	miR-433-5p
ENST00000301981	miR-542-3p
ENST00000302490	miR-127-5p
ENST00000302490	miR-188-3p
ENST00000302490	miR-188-3p
ENST00000302490	miR-331-3p
ENST00000302506	miR-185-5p
ENST00000302506	miR-188-3p
ENST00000302506	miR-188-3p
ENST00000302506	miR-188-3p
ENST00000302506	miR-324-3p/1913
ENST00000302506	miR-378a-5p
ENST00000302506	miR-505-5p
ENST00000302506	miR-505-5p
ENST00000302506	miR-542-3p
ENST00000303068	miR-324-3p/1913
ENST00000303068	miR-324-5p
ENST00000303068	miR-505-5p
ENST00000303372	miR-433-5p
ENST00000303372	miR-542-3p
ENST00000304116	miR-188-3p
ENST00000304116	miR-188-5p
ENST00000304116	miR-378a-5p
ENST00000304116	miR-542-3p
ENST00000304166	miR-127-5p
ENST00000304166	miR-185-3p
ENST00000304166	miR-185-3p
ENST00000304166	miR-185-3p
ENST00000304166	miR-185-3p
ENST00000304166	miR-185-3p
ENST00000304166	miR-188-3p
ENST00000304166	miR-188-3p
ENST00000304166	miR-188-3p
ENST00000304166	miR-188-5p
ENST00000304166	miR-188-5p
ENST00000304166	miR-28-5p/708-5p
ENST00000304166	miR-28-5p/708-5p
ENST00000304166	miR-324-5p
ENST00000304166	miR-324-5p
ENST00000304166	miR-378a-5p
ENST00000304166	miR-433-3p
ENST00000304166	miR-433-3p
ENST00000304166	miR-433-3p
ENST00000304166	miR-505-3p
ENST00000304166	miR-505-5p
ENST00000304166	miR-505-5p
ENST00000304166	miR-505-5p
ENST00000304166	miR-505-5p
ENST00000304166	miR-542-3p
ENST00000304166	miR-542-3p
ENST00000304166	miR-542-5p
ENST00000304698	miR-127-5p
ENST00000304698	miR-127-5p
ENST00000304698	miR-331-3p
ENST00000304698	miR-331-5p
ENST00000304698	miR-423-5p
ENST00000304895	miR-542-5p
ENST00000305208	miR-185-3p
ENST00000305253	miR-185-5p
ENST00000305253	miR-188-3p
ENST00000305253	miR-188-5p
ENST00000305253	miR-28-3p
ENST00000305253	miR-324-3p/1913
ENST00000305253	miR-331-3p
ENST00000305253	miR-378a-5p
ENST00000305253	miR-378a-5p
ENST00000305253	miR-378a-5p
ENST00000305253	miR-423-5p
ENST00000305253	miR-505-3p
ENST00000305253	miR-505-3p
ENST00000305253	miR-505-3p
ENST00000305253	miR-505-5p
ENST00000305253	miR-505-5p
ENST00000305533	miR-324-3p/1913
ENST00000305533	miR-378a-5p
ENST00000305533	miR-505-5p
ENST00000305536	miR-28-5p/708-5p
ENST00000305536	miR-378a-5p
ENST00000305536	miR-433-3p
ENST00000305536	miR-433-5p
ENST00000305786	miR-127-5p
ENST00000305786	miR-188-3p
ENST00000305786	miR-188-5p
ENST00000305786	miR-324-3p/1913
ENST00000305786	miR-378a-5p
ENST00000305786	miR-378a-5p
ENST00000305786	miR-433-3p
ENST00000305786	miR-433-3p
ENST00000305786	miR-505-5p
ENST00000305798	miR-185-3p
ENST00000305798	miR-185-3p
ENST00000305798	miR-185-5p
ENST00000305798	miR-188-3p
ENST00000305798	miR-28-5p/708-5p
ENST00000305798	miR-423-3p
ENST00000305798	miR-423-5p
ENST00000305949	miR-324-5p
ENST00000305949	miR-433-3p
ENST00000306156	miR-185-3p
ENST00000306156	miR-185-3p
ENST00000306156	miR-188-3p
ENST00000306156	miR-188-5p
ENST00000306156	miR-324-5p
ENST00000306156	miR-331-5p
ENST00000306602	miR-127-5p
ENST00000306602	miR-505-3p
ENST00000306721	miR-185-5p
ENST00000306721	miR-505-3p
ENST00000306721	miR-542-3p
ENST00000308064	miR-185-3p
ENST00000308064	miR-188-3p
ENST00000308064	miR-188-5p
ENST00000308064	miR-28-3p
ENST00000308064	miR-324-3p/1913
ENST00000308064	miR-331-3p
ENST00000308064	miR-378a-5p
ENST00000308064	miR-433-5p
ENST00000308064	miR-542-3p
ENST00000309241	miR-185-3p
ENST00000309241	miR-188-3p
ENST00000309241	miR-188-3p
ENST00000309241	miR-28-3p
ENST00000309241	miR-28-5p/708-5p
ENST00000309241	miR-28-5p/708-5p
ENST00000309241	miR-324-3p/1913
ENST00000309241	miR-324-3p/1913
ENST00000309241	miR-324-5p
ENST00000309241	miR-331-3p
ENST00000309241	miR-331-3p
ENST00000309241	miR-331-3p
ENST00000309241	miR-331-5p
ENST00000309241	miR-423-5p
ENST00000309241	miR-423-5p
ENST00000309241	miR-505-3p
ENST00000309241	miR-505-3p
ENST00000309241	miR-505-3p
ENST00000309241	miR-505-3p
ENST00000309241	miR-505-3p
ENST00000309241	miR-505-5p
ENST00000309241	miR-542-3p
ENST00000309241	miR-542-5p
ENST00000309241	miR-542-5p
ENST00000309539	miR-127-5p
ENST00000309539	miR-28-3p
ENST00000309539	miR-423-5p
ENST00000309539	miR-505-3p
ENST00000309539	miR-542-3p
ENST00000310193	miR-127-5p
ENST00000310193	miR-127-5p
ENST00000310193	miR-127-5p
ENST00000310193	miR-185-3p
ENST00000310193	miR-185-5p
ENST00000310193	miR-185-5p
ENST00000310193	miR-188-3p
ENST00000310193	miR-28-3p
ENST00000310193	miR-28-3p
ENST00000310193	miR-324-5p
ENST00000310193	miR-331-3p
ENST00000310193	miR-331-5p
ENST00000310193	miR-505-3p
ENST00000310193	miR-542-3p
ENST00000310585	miR-185-5p
ENST00000310585	miR-188-3p
ENST00000310585	miR-324-3p/1913
ENST00000310585	miR-331-3p
ENST00000310585	miR-505-5p
ENST00000311331	miR-185-3p
ENST00000311331	miR-188-3p
ENST00000311331	miR-505-3p
ENST00000311337	miR-185-5p
ENST00000311337	miR-185-5p
ENST00000311337	miR-185-5p
ENST00000311337	miR-28-3p
ENST00000311337	miR-28-3p
ENST00000311337	miR-378a-5p
ENST00000311337	miR-378a-5p
ENST00000311337	miR-505-5p
ENST00000311413	miR-185-5p
ENST00000311413	miR-188-5p
ENST00000311413	miR-324-3p/1913
ENST00000311413	miR-324-3p/1913
ENST00000311413	miR-324-5p
ENST00000311413	miR-331-3p
ENST00000311413	miR-542-3p
ENST00000312358	miR-127-5p
ENST00000312358	miR-185-3p
ENST00000312358	miR-188-3p
ENST00000312358	miR-324-3p/1913
ENST00000312358	miR-423-5p
ENST00000312438	miR-185-3p
ENST00000312438	miR-185-3p
ENST00000312438	miR-324-3p/1913
ENST00000312438	miR-378a-5p
ENST00000312438	miR-423-3p
ENST00000312438	miR-423-5p
ENST00000313334	miR-185-5p
ENST00000313334	miR-185-5p
ENST00000313334	miR-185-5p
ENST00000313334	miR-188-3p
ENST00000313334	miR-188-5p
ENST00000313334	miR-28-5p/708-5p
ENST00000313334	miR-331-5p
ENST00000313334	miR-505-3p
ENST00000313334	miR-505-3p
ENST00000313408	miR-185-3p
ENST00000313408	miR-188-3p
ENST00000313408	miR-28-5p/708-5p
ENST00000313408	miR-324-3p/1913
ENST00000313408	miR-324-5p
ENST00000313408	miR-331-3p
ENST00000313408	miR-331-3p
ENST00000313408	miR-331-3p
ENST00000313408	miR-378a-5p
ENST00000313408	miR-378a-5p
ENST00000313408	miR-423-5p
ENST00000313624	miR-188-5p
ENST00000313624	miR-324-5p
ENST00000313624	miR-378a-5p
ENST00000313624	miR-378a-5p
ENST00000313624	miR-378a-5p
ENST00000313624	miR-433-5p
ENST00000313624	miR-505-3p
ENST00000313624	miR-505-3p
ENST00000313640	miR-188-5p
ENST00000313640	miR-324-5p
ENST00000313640	miR-378a-5p
ENST00000313640	miR-378a-5p
ENST00000313640	miR-433-5p
ENST00000313640	miR-505-3p
ENST00000313640	miR-505-3p
ENST00000314011	miR-185-3p
ENST00000314011	miR-185-3p
ENST00000314011	miR-185-5p
ENST00000314011	miR-188-3p
ENST00000314011	miR-188-3p
ENST00000314011	miR-28-5p/708-5p
ENST00000314011	miR-331-3p
ENST00000314011	miR-331-3p
ENST00000314011	miR-505-3p
ENST00000314011	miR-505-3p
ENST00000314011	miR-542-3p
ENST00000314607	miR-188-3p
ENST00000314607	miR-331-3p
ENST00000314607	miR-378a-5p
ENST00000314607	miR-423-5p
ENST00000314607	miR-433-3p
ENST00000314787	miR-324-3p/1913
ENST00000315005	miR-185-3p
ENST00000315005	miR-185-3p
ENST00000315005	miR-331-5p
ENST00000315005	miR-423-5p
ENST00000315005	miR-505-5p
ENST00000315005	miR-505-5p
ENST00000315005	miR-505-5p
ENST00000315366	miR-28-3p
ENST00000315366	miR-505-5p
ENST00000315475	miR-127-5p
ENST00000315475	miR-188-5p
ENST00000315475	miR-324-5p
ENST00000315475	miR-331-3p
ENST00000315475	miR-433-3p
ENST00000315475	miR-505-3p
ENST00000315796	miR-185-3p
ENST00000315796	miR-331-5p
ENST00000315796	miR-378a-5p
ENST00000315796	miR-505-3p
ENST00000315796	miR-505-5p
ENST00000316068	miR-127-5p
ENST00000316068	miR-28-5p/708-5p
ENST00000316068	miR-433-3p
ENST00000316149	miR-433-3p
ENST00000316149	miR-505-3p
ENST00000316149	miR-542-3p
ENST00000316316	miR-188-5p
ENST00000316316	miR-28-3p
ENST00000316316	miR-331-5p
ENST00000316316	miR-331-5p
ENST00000316316	miR-331-5p
ENST00000316316	miR-378a-5p
ENST00000316316	miR-505-3p
ENST00000316316	miR-505-3p
ENST00000316316	miR-505-3p
ENST00000316316	miR-505-5p
ENST00000316459	miR-127-5p
ENST00000316459	miR-127-5p
ENST00000316459	miR-127-5p
ENST00000316459	miR-185-5p
ENST00000316459	miR-188-5p
ENST00000316459	miR-28-3p
ENST00000316459	miR-378a-5p
ENST00000316459	miR-433-5p
ENST00000316459	miR-505-3p
ENST00000316459	miR-505-3p
ENST00000316459	miR-505-5p
ENST00000317135	miR-28-3p
ENST00000317135	miR-324-5p
ENST00000317135	miR-433-3p
ENST00000317216	miR-127-5p
ENST00000317216	miR-185-3p
ENST00000317216	miR-185-5p
ENST00000317216	miR-324-5p
ENST00000317216	miR-331-3p
ENST00000317216	miR-423-5p
ENST00000317216	miR-433-3p
ENST00000317216	miR-505-5p
ENST00000317479	miR-378a-5p
ENST00000318037	miR-188-3p
ENST00000318037	miR-28-3p
ENST00000318037	miR-28-3p
ENST00000318037	miR-324-3p/1913
ENST00000318037	miR-505-3p
ENST00000318037	miR-542-3p
ENST00000318238	miR-185-5p
ENST00000318238	miR-185-5p
ENST00000318348	miR-188-3p
ENST00000318348	miR-331-3p
ENST00000318348	miR-542-5p
ENST00000318388	miR-28-3p
ENST00000318430	miR-127-3p
ENST00000318430	miR-28-5p/708-5p
ENST00000318430	miR-324-5p
ENST00000318430	miR-378a-5p
ENST00000318430	miR-423-5p
ENST00000318430	miR-505-5p
ENST00000318430	miR-505-5p
ENST00000318430	miR-505-5p
ENST00000318430	miR-542-5p
ENST00000318622	miR-185-5p
ENST00000318881	miR-127-5p
ENST00000318881	miR-185-3p
ENST00000318881	miR-185-3p
ENST00000318881	miR-324-5p
ENST00000318881	miR-331-5p
ENST00000318881	miR-331-5p
ENST00000318881	miR-505-5p
ENST00000319041	miR-185-3p
ENST00000319041	miR-188-3p
ENST00000319041	miR-542-3p
ENST00000319349	miR-324-3p/1913
ENST00000319540	miR-324-3p/1913
ENST00000319540	miR-505-3p
ENST00000319540	miR-542-3p
ENST00000320474	miR-324-3p/1913
ENST00000320474	miR-378a-5p
ENST00000320474	miR-433-3p
ENST00000320892	miR-127-5p
ENST00000320892	miR-127-5p
ENST00000320892	miR-185-3p
ENST00000320892	miR-185-3p
ENST00000320892	miR-185-5p
ENST00000320892	miR-188-3p
ENST00000320892	miR-188-5p
ENST00000320892	miR-324-3p/1913
ENST00000320892	miR-324-5p
ENST00000320892	miR-324-5p
ENST00000320892	miR-331-3p
ENST00000320892	miR-433-3p
ENST00000320892	miR-542-3p
ENST00000321892	miR-185-3p
ENST00000321892	miR-378a-5p
ENST00000321892	miR-423-5p
ENST00000321892	miR-433-3p
ENST00000321892	miR-433-3p
ENST00000321892	miR-433-3p
ENST00000323274	miR-433-3p
ENST00000324666	miR-324-3p/1913
ENST00000324666	miR-423-5p
ENST00000324666	miR-505-5p
ENST00000325006	miR-185-5p
ENST00000325006	miR-188-5p
ENST00000325006	miR-188-5p
ENST00000325006	miR-28-3p
ENST00000325006	miR-331-3p
ENST00000325006	miR-378a-5p
ENST00000325006	miR-423-5p
ENST00000325006	miR-505-5p
ENST00000325147	miR-185-3p
ENST00000325147	miR-185-3p
ENST00000325147	miR-185-5p
ENST00000325147	miR-324-3p/1913
ENST00000325147	miR-324-3p/1913
ENST00000325147	miR-331-3p
ENST00000325147	miR-378a-5p
ENST00000325147	miR-378a-5p
ENST00000325147	miR-423-5p
ENST00000325147	miR-433-3p
ENST00000325147	miR-505-5p
ENST00000325509	miR-127-3p
ENST00000325509	miR-185-3p
ENST00000325509	miR-185-5p
ENST00000325509	miR-185-5p
ENST00000325509	miR-28-5p/708-5p
ENST00000325509	miR-378a-5p
ENST00000325509	miR-542-3p
ENST00000327351	miR-423-5p
ENST00000327876	miR-185-3p
ENST00000327876	miR-185-5p
ENST00000327876	miR-185-5p
ENST00000327876	miR-185-5p
ENST00000327876	miR-188-5p
ENST00000327876	miR-324-3p/1913
ENST00000327876	miR-324-5p
ENST00000327876	miR-378a-5p
ENST00000327876	miR-378a-5p
ENST00000327876	miR-505-5p
ENST00000327946	miR-185-3p
ENST00000327946	miR-185-5p
ENST00000327946	miR-324-3p/1913
ENST00000327946	miR-324-3p/1913
ENST00000327946	miR-423-5p
ENST00000327946	miR-505-5p
ENST00000327946	miR-542-3p
ENST00000328086	miR-185-5p
ENST00000328086	miR-188-3p
ENST00000328086	miR-324-3p/1913
ENST00000328086	miR-324-3p/1913
ENST00000328086	miR-324-5p
ENST00000328086	miR-378a-5p
ENST00000328086	miR-378a-5p
ENST00000328086	miR-378a-5p
ENST00000328086	miR-423-5p
ENST00000328086	miR-505-5p
ENST00000328159	miR-185-5p
ENST00000328159	miR-188-3p
ENST00000328159	miR-28-3p
ENST00000328159	miR-423-5p
ENST00000328333	miR-505-5p
ENST00000328668	miR-188-3p
ENST00000328668	miR-324-5p
ENST00000328668	miR-324-5p
ENST00000328668	miR-423-5p
ENST00000328668	miR-542-3p
ENST00000328879	miR-185-3p
ENST00000328879	miR-185-5p
ENST00000328879	miR-28-5p/708-5p
ENST00000328879	miR-324-3p/1913
ENST00000328879	miR-324-3p/1913
ENST00000329366	miR-433-3p
ENST00000329366	miR-505-3p
ENST00000329366	miR-542-3p
ENST00000329608	miR-185-3p
ENST00000329608	miR-185-3p
ENST00000329608	miR-185-5p
ENST00000329608	miR-185-5p
ENST00000329608	miR-188-3p
ENST00000329608	miR-28-5p/708-5p
ENST00000329608	miR-378a-5p
ENST00000329608	miR-378a-5p
ENST00000329608	miR-423-5p
ENST00000329608	miR-423-5p
ENST00000329608	miR-423-5p
ENST00000329608	miR-423-5p
ENST00000329608	miR-433-3p
ENST00000329713	miR-127-3p
ENST00000329713	miR-28-3p
ENST00000329970	miR-324-3p/1913
ENST00000329970	miR-378a-5p
ENST00000329970	miR-378a-5p
ENST00000329970	miR-433-3p
ENST00000329970	miR-433-5p
ENST00000329970	miR-542-3p
ENST00000330115	miR-127-5p
ENST00000330115	miR-185-3p
ENST00000330115	miR-185-3p
ENST00000330115	miR-185-3p
ENST00000330115	miR-185-3p
ENST00000330115	miR-185-3p
ENST00000330115	miR-185-5p
ENST00000330115	miR-188-3p
ENST00000330115	miR-28-5p/708-5p
ENST00000330115	miR-28-5p/708-5p
ENST00000330115	miR-324-3p/1913
ENST00000330115	miR-331-3p
ENST00000330115	miR-378a-5p
ENST00000330115	miR-378a-5p
ENST00000330115	miR-378a-5p
ENST00000330115	miR-423-5p
ENST00000330115	miR-433-3p
ENST00000330115	miR-433-5p
ENST00000330115	miR-542-3p
ENST00000330540	miR-188-5p
ENST00000330540	miR-324-3p/1913
ENST00000330540	miR-505-5p
ENST00000330883	miR-28-5p/708-5p
ENST00000330883	miR-324-3p/1913
ENST00000330883	miR-324-3p/1913
ENST00000331200	miR-127-5p
ENST00000331434	miR-28-5p/708-5p
ENST00000331454	miR-324-3p/1913
ENST00000331454	miR-324-3p/1913
ENST00000331454	miR-324-5p
ENST00000331456	miR-185-3p
ENST00000331456	miR-324-3p/1913
ENST00000331456	miR-505-3p
ENST00000331531	miR-185-5p
ENST00000331531	miR-188-3p
ENST00000331531	miR-28-5p/708-5p
ENST00000331531	miR-28-5p/708-5p
ENST00000331531	miR-331-3p
ENST00000331531	miR-331-3p
ENST00000331531	miR-331-3p
ENST00000331531	miR-423-5p
ENST00000331531	miR-505-5p
ENST00000331531	miR-542-5p
ENST00000331968	miR-127-5p
ENST00000331968	miR-188-3p
ENST00000332160	miR-127-5p
ENST00000332865	miR-185-3p
ENST00000332865	miR-185-3p
ENST00000332865	miR-185-5p
ENST00000332865	miR-324-3p/1913
ENST00000332865	miR-324-3p/1913
ENST00000332865	miR-331-3p
ENST00000332865	miR-378a-5p
ENST00000332865	miR-378a-5p
ENST00000332865	miR-423-5p
ENST00000332865	miR-433-3p
ENST00000332865	miR-505-5p
ENST00000333461	miR-185-5p
ENST00000333461	miR-185-5p
ENST00000333461	miR-324-3p/1913
ENST00000333461	miR-331-3p
ENST00000333461	miR-331-3p
ENST00000333461	miR-331-3p
ENST00000333461	miR-378a-5p
ENST00000333461	miR-378a-5p
ENST00000333461	miR-378a-5p
ENST00000333479	miR-185-5p
ENST00000334121	miR-28-3p
ENST00000334121	miR-28-3p
ENST00000334121	miR-433-3p
ENST00000334121	miR-505-3p
ENST00000334121	miR-505-3p
ENST00000334121	miR-542-3p
ENST00000334166	miR-185-3p
ENST00000334166	miR-185-5p
ENST00000334166	miR-188-3p
ENST00000334166	miR-188-3p
ENST00000334166	miR-188-3p
ENST00000334166	miR-331-5p
ENST00000334166	miR-378a-5p
ENST00000334166	miR-433-3p
ENST00000334166	miR-505-3p
ENST00000334398	miR-185-5p
ENST00000334398	miR-188-3p
ENST00000334398	miR-188-5p
ENST00000334398	miR-188-5p
ENST00000334398	miR-28-3p
ENST00000334398	miR-28-3p
ENST00000334398	miR-324-3p/1913
ENST00000334398	miR-324-3p/1913
ENST00000334398	miR-324-3p/1913
ENST00000334398	miR-324-5p
ENST00000334398	miR-331-3p
ENST00000334398	miR-331-5p
ENST00000334398	miR-378a-5p
ENST00000334398	miR-505-3p
ENST00000335183	miR-185-3p
ENST00000335183	miR-324-3p/1913
ENST00000335183	miR-331-3p
ENST00000335351	miR-542-3p
ENST00000335351	miR-542-3p
ENST00000335606	miR-185-3p
ENST00000335606	miR-185-5p
ENST00000335606	miR-28-3p
ENST00000335606	miR-324-3p/1913
[truncated: 3,309 more rows]
